# Supplementary material for: Transcriptional dynamics of Chitinophaga sp. strain R-73072-mediated alkannin/shikonin biosynthesis in Lithospermum officinale
Source: Front Microbiol. 2022 Aug 22;13:978021. doi: 10.3389/fmicb.2022.978021 (PMC9441710; doi:10.3389/fmicb.2022.978021)
Supplement: Supplementary file 1 [file Table_1.XLSX]

## Sheet: Supplementary Data S0A
Supplementary Data S0A: Composition of Reasoner’s 2A broth (R2B) media
Ingredient	g/L
Casein acid hydrolysate	0.5
Yeast extract	0.5
Proteose peptone	0.5
Dextrose	0.5
Starch, soluble	0.5
Dipotassium phosphate	0.3
Magnesium sulphate	0.24
Sodium pyruvate	0.3
Magnesium sulphate	0.024
Sodium pyruvate	0.3

## Sheet: Supplementary Data S0B
Supplementary Data S0B: Primers used for RT-qPCR in the present study
Name	Sequence (5-3)	Gene
MN056184_LeCYP76B101_F	ATTGCTGGGACTGATACAAC	Leryth_016594:LeCYP76B101
MN056184_LeCYP76B101_R	CGTGCAACATCGGATTCTTC	Leryth_016594:LeCYP76B101
X74783_HMGR_F	TTGGAGTTCCTACAGAATGAGT	Leryth_014271:HMGR
X74783_HMGR_R	GCGGCTGGTTTCTTGTCA	Leryth_014271:HMGR
LePGT1_N_F	TGTGGTCGGAAGTTCGTTTCT	Leryth_015068:LePGT1
LePGT1_N_R	TTCTTCCAAGAAAGATTCCACTGA	Leryth_015068:LePGT1
PP_LeACT7_F	GCCTTTATTGTCTGCATCACC
PP_LeACT7_R	GGGGAAAATAGAAAGCCAAAAC

## Sheet: Supplementary Data S1
Supplementary Data S1: Summary of inoculated and non-inoculated root mRNA-seq profiles
Sample Name	Treatment	pre_process reads_million	post_process_reads_million	post_process_reads_%	alignment_rate_%	PE mapped uniquely	Exonic_percent	Intronic_percent	Intergenic_percent
166937	Control	31.3	27.9	89.1374	90.3	83.8	85.3258	11.6346	7.60691
166938	Control	40	36	90	90.2	83.6	85.0232	11.8111	7.73687
166939	Control	33.4	30.2	90.4192	85.6	79.4	85.3446	11.7356	7.51889
166940	Control	31.1	28	90.0322	90.3	83.7	85.5796	11.4106	7.42175
166941	R-73072	28.5	25.6	89.8246	90.1	83.4	85.1472	11.2383	7.8544
166942	R-73072	32.7	29.2	89.2966	90.2	83.4	86.1924	11.0097	7.66723
166943	R-73072	33.8	30	88.7574	90.1	83.4	85.4251	11.2873	7.8231
166944	R-73072	34.7	31.1	89.6254	90.4	83.7	85.2052	11.205	7.75817
Average		33.1875	29.75	89.6366	89.65	83.05	85.4054	11.4165	7.67341

## Sheet: Supplementary Data S2
Supplementary Data S2: Expression level of genes as identified by edgeR and Deseq2 in Chitinophaga sp. (R-73072) incoulated roots as compared to non-inouclated control plants.
					edgeR					Deseq2
gene	Uniprotein	NCBI	KEGG	KO pathway	logFC	logCPM	F	PValue	FDR	baseMean_deseq2	logFC	lfcSE	PValue	FDR
Leryth_000001	sp|Q9ZSP6|AIR1L_ARATH Putative lipid-binding protein AIR1B OS=Arabidopsis thaliana OX=3702 GN=AIR1B PE=3 SV=1	BAB41107.1 LEDI-2 protein [Lithospermum erythrorhizon]	XXXXXXX		-0.622994	1.86245	2.64796	0.138799	0.279703	88.9684	-0.329859	0.342244	0.102874	0.234775
Leryth_000003	sp|Q2UVJ5|CCC1_ARATH Cation-chloride cotransporter 1 OS=Arabidopsis thaliana OX=3702 GN=CCC1 PE=1 SV=1	XP_027172346.1 cation-chloride cotransporter 1-like [Coffea eugenioides]	SLC12A4_6, KCC1_3; solute carrier family 12 (potassium/chloride transporter), member 4/6	K14427	0.0777612	1.55857	0.259643	0.62241	0.754291	71.5349	0.0541401	0.163508	0.704823	0.830017
Leryth_000004	sp|Q6Z0E2|CCC1_ORYSJ Cation-chloride cotransporter 1 OS=Oryza sativa subsp. japonica OX=39947 GN=CCC1 PE=2 SV=1	KAF3945086.1 hypothetical protein CMV_028508 [Castanea mollissima]	SLC12A4_6, KCC1_3; solute carrier family 12 (potassium/chloride transporter), member 4/6	K14427	-0.0450856	3.0122	0.127323	0.729303	0.830516	199.724	-0.0429152	0.130452	0.719692	0.839899
Leryth_000005	sp|A9LNK9|CPSF_ARATH 30-kDa cleavage and polyadenylation specificity factor 30 OS=Arabidopsis thaliana OX=3702 GN=CPSF30 PE=1 SV=1	KAA8514848.1 hypothetical protein F0562_018027 [Nyssa sinensis]	CPSF4, YTH1; cleavage and polyadenylation specificity factor subunit 4	K14404	-0.0313414	5.22306	0.408787	0.538238	0.687462	932.173	-0.0355991	0.0580199	0.532807	0.703662
Leryth_000006	sp|Q27GI3|NAT6_ARATH Nucleobase-ascorbate transporter 6 OS=Arabidopsis thaliana OX=3702 GN=NAT6 PE=2 SV=2	PHT65748.1 Nucleobase-ascorbate transporter 8 [Capsicum annuum]	XXXXXXX		-0.13441	5.49118	4.4332	0.0639946	0.165295	1123	-0.134073	0.0723353	0.0571311	0.152799
Leryth_000007	*	XP_019175671.1 PREDICTED: protein FRIGIDA-ESSENTIAL 1 isoform X2 [Ipomoea nil]	XXXXXXX		0.17982	5.19427	10.9776	0.00881671	0.040835	914.1	0.167792	0.067687	0.0112296	0.0428543
Leryth_000008	sp|Q9FHE1|GSTT3_ARATH Glutathione S-transferase T3 OS=Arabidopsis thaliana OX=3702 GN=GSTT3 PE=2 SV=1	XP_028103054.1 uncharacterized protein LOC114302261 [Camellia sinensis]	XXXXXXX		0.0373608	3.59026	0.244177	0.632834	0.762024	299.173	0.0288293	0.0896555	0.737077	0.851605
Leryth_000009	sp|Q8L9A0|RM21_ARATH 50S ribosomal protein L21, mitochondrial OS=Arabidopsis thaliana OX=3702 GN=RPL21M PE=1 SV=1	XP_016472738.1 PREDICTED: 50S ribosomal protein L21, mitochondrial-like [Nicotiana tabacum]	RP-L21, MRPL21, rplU; large subunit ribosomal protein L21	K02888	-0.0033845	4.54152	0.00177064	0.967338	0.98074	580.429	-0.0081399	0.090818	0.924728	0.959358
Leryth_000010	sp|O65426|LOL2_ARATH Protein LOL2 OS=Arabidopsis thaliana OX=3702 GN=LOL2 PE=1 SV=1	PIN19332.1 hypothetical protein CDL12_07992 [Handroanthus impetiginosus]	XXXXXXX		0.110486	4.54838	4.07526	0.0737122	0.181503	583.482	0.101466	0.0702603	0.13934	0.29218
Leryth_000011	sp|Q5YDB6|CPL1_ARATH RNA polymerase II C-terminal domain phosphatase-like 1 OS=Arabidopsis thaliana OX=3702 GN=CPL1 PE=1 SV=1	XP_027111755.1 RNA polymerase II C-terminal domain phosphatase-like 1 [Coffea arabica]	CPL1_2; RNA polymerase II C-terminal domain phosphatase-like 1/2 [EC:3.1.3.16]	K18998	0.100746	5.47864	2.77938	0.12923	0.26606	1113.53	0.09178	0.0722582	0.193087	0.36556
Leryth_027700	sp|O82752|DTX49_ARATH Protein DETOXIFICATION 49 OS=Arabidopsis thaliana OX=3702 GN=DTX49 PE=2 SV=1	XP_002276226.1 PREDICTED: protein DETOXIFICATION 49 [Vitis vinifera]	TC.MATE, SLC47A, norM, mdtK, dinF; multidrug resistance protein, MATE family	K03327	2.23884	-0.179713	12.5524	0.00633849	0.0324808	20.5667	1.76415	0.78744	0.0009375	0.00534767
Leryth_000013	sp|O82155|DOF17_ARATH Dof zinc finger protein DOF1.7 OS=Arabidopsis thaliana OX=3702 GN=DOF1.7 PE=2 SV=1	XP_021599985.1 dof zinc finger protein DOF1.4-like [Manihot esculenta]	XXXXXXX		0.563843	-0.0894148	2.4219	0.153473	0.298744	21.6101	0.256434	0.323166	0.174523	0.341491
Leryth_000014	*	XP_022848092.1 uncharacterized protein LOC111370561 [Olea europaea var. sylvestris]	XXXXXXX		-0.839001	1.32586	12.6524	0.00597399	0.0311807	60.5405	-0.709718	0.273781	0.00132996	0.00719684
Leryth_000016	sp|A2YMP7|SCAM1_ORYSI Putative secretory carrier-associated membrane protein 1 OS=Oryza sativa subsp. indica OX=39946 GN=SCAMP1 PE=3 SV=1	XP_011086081.1 secretory carrier-associated membrane protein 2-like [Sesamum indicum]	SCAMP; secretory carrier-associated membrane protein	K19995	0.326212	4.27235	12.7814	0.0058055	0.0305366	481.638	0.297926	0.107007	0.00320372	0.0151463
Leryth_000017	*	PSS10275.1 Nonribosomal peptide synthetase [Actinidia chinensis var. chinensis]	XXXXXXX		0.0363744	5.52789	0.0555739	0.81908	0.890676	1152.58	0.0248633	0.148741	0.852771	0.919208
Leryth_000018	sp|Q38945|DPNPH_ARATH PAP-specific phosphatase HAL2-like OS=Arabidopsis thaliana OX=3702 GN=AHL PE=2 SV=1	XP_009601571.1 PAP-specific phosphatase HAL2-like [Nicotiana tomentosiformis]	cysQ, MET22, BPNT1; 3'(2'), 5'-bisphosphate nucleotidase [EC:3.1.3.7]	K01082	-0.175202	3.30592	2.64302	0.137847	0.278353	245.276	-0.159359	0.117914	0.146981	0.303278
Leryth_000020	sp|Q9SXB8|Y1133_ARATH G-type lectin S-receptor-like serine/threonine-protein kinase At1g11330 OS=Arabidopsis thaliana OX=3702 GN=At1g11330 PE=1 SV=3	OIT29564.1 g-type lectin s-receptor-like serinethreonine-protein kinase [Nicotiana attenuata]	XXXXXXX		0.70162	1.67418	19.5704	0.00159047	0.0122993	78.0223	0.626513	0.188613	0.00017726	0.00127177
Leryth_000022	sp|Q9SXA6|ENDO1_ARATH Endonuclease 1 OS=Arabidopsis thaliana OX=3702 GN=ENDO1 PE=1 SV=1	XP_027115649.1 endonuclease 1-like [Coffea arabica]	XXXXXXX		-1.46975	3.39405	22.3646	0.00123946	0.0103071	260.808	-1.35472	0.314256	1.0837e-06	1.2879e-05
Leryth_000023	sp|Q84K34|SIL10_ARATH E3 ubiquitin-protein ligase SINA-like 10 OS=Arabidopsis thaliana OX=3702 GN=At5g37930 PE=2 SV=1	OIT04949.1 e3 ubiquitin-protein ligase sina-like 10 [Nicotiana attenuata]	SIAH1; E3 ubiquitin-protein ligase SIAH1 [EC:2.3.2.27]	K04506	-0.177445	2.66109	1.40908	0.265069	0.432423	155.906	-0.149232	0.15161	0.267885	0.457014
Leryth_000024	sp|Q94BV7|NDB2_ARATH External alternative NAD(P)H-ubiquinone oxidoreductase B2, mitochondrial OS=Arabidopsis thaliana OX=3702 GN=NDB2 PE=1 SV=1	XP_009777442.1 PREDICTED: external alternative NAD(P)H-ubiquinone oxidoreductase B2, mitochondrial-like [Nicotiana sylvestris]	ndh1; NADH:ubiquinone reductase (non-electrogenic) [EC:1.6.5.9]	K17871	0.339773	4.02438	1.35166	0.276935	0.444803	404.842	0.205599	0.240383	0.245875	0.43154
Leryth_000025	sp|Q9LDR8|MY102_ARATH Transcription factor MYB102 OS=Arabidopsis thaliana OX=3702 GN=MYB102 PE=2 SV=1	XP_009801248.1 PREDICTED: protein ODORANT1-like [Nicotiana sylvestris]	MYBP; transcription factor MYB, plant	K09422	-5.16839	3.07701	182.982	3.6871e-07	5.9552e-05	208.387	-5.14507	0.370792	1.0589e-44	3.7588e-42
Leryth_000027	sp|Q9FIH2|PP414_ARATH Pentatricopeptide repeat-containing protein At5g42450, mitochondrial OS=Arabidopsis thaliana OX=3702 GN=PCMP-E102 PE=2 SV=1	XP_017238704.1 PREDICTED: pentatricopeptide repeat-containing protein At5g42450, mitochondrial [Daucus carota subsp. sativus]	XXXXXXX		0.296834	2.6292	4.70239	0.0577279	0.153335	152.952	0.249707	0.150142	0.0624047	0.163392
Leryth_000028	sp|Q0WT19|IP5P8_ARATH Type I inositol polyphosphate 5-phosphatase 8 OS=Arabidopsis thaliana OX=3702 GN=IP5P8 PE=2 SV=1	XP_030449858.1 type I inositol polyphosphate 5-phosphatase 8 [Syzygium oleosum]	XXXXXXX		-0.0600564	5.79775	0.328271	0.580598	0.721122	1389.58	-0.0573325	0.113761	0.590693	0.747445
Leryth_000029	sp|Q9ZUS1|WTR13_ARATH WAT1-related protein At2g37460 OS=Arabidopsis thaliana OX=3702 GN=At2g37460 PE=2 SV=1	XP_027070104.1 WAT1-related protein At2g37460-like [Coffea arabica]	XXXXXXX		0.813051	4.68478	11.404	0.00894732	0.041246	642.467	0.692166	0.249557	0.00083513	0.00485192
Leryth_000030	sp|P28186|RAE1C_ARATH Ras-related protein RABE1c OS=Arabidopsis thaliana OX=3702 GN=RABE1C PE=1 SV=1	XP_009630662.1 ras-related protein RABE1c [Nicotiana tomentosiformis]	RAB8A, MEL; Ras-related protein Rab-8A	K07901	0.0637978	6.02552	1.77086	0.215436	0.376844	1627.44	0.0570672	0.0553132	0.295642	0.486624
Leryth_000031	*	KAF3615697.1 putative soluble inorganic pyrophosphatase-like isoform 1 [Capsicum annuum]	XXXXXXX		-0.182482	2.78455	1.84958	0.206348	0.365639	170.144	-0.159857	0.141742	0.2112	0.389134
Leryth_000032	sp|Q9LZ46|H2A4_ARATH Probable histone H2A.4 OS=Arabidopsis thaliana OX=3702 GN=At5g02560 PE=1 SV=1	XP_027072615.1 histone H2A-like [Coffea arabica]	H2A; histone H2A	K11251	0.0952446	5.03222	1.85011	0.206288	0.365591	816.615	0.0840945	0.0818426	0.289193	0.479912
Leryth_000035	*	XP_028097248.1 uncharacterized protein LOC114297083 [Camellia sinensis]	XXXXXXX		-0.242213	-0.324192	0.389617	0.547723	0.695355	17.9903	-0.0880764	0.277599	0.584892	0.743232
Leryth_000036	sp|Q9XSC3|WDR44_BOVIN WD repeat-containing protein 44 OS=Bos taurus OX=9913 GN=WDR44 PE=1 SV=1	XP_022869535.1 WD repeat-containing protein 44-like [Olea europaea var. sylvestris]	WDR44, RAB11BP; WD repeat-containing protein 44	K20241	-0.551604	1.46503	5.91109	0.0374482	0.113788	66.5434	-0.427935	0.24364	0.0242275	0.0793523
Leryth_000037	sp|F4HSD5|TRM32_ARATH Protein TRM32 OS=Arabidopsis thaliana OX=3702 GN=TRM32 PE=2 SV=1	CDP06615.1 unnamed protein product [Coffea canephora]	XXXXXXX		0.171572	3.76059	4.62882	0.0593611	0.156498	337.13	0.153036	0.0942777	0.0899833	0.213337
Leryth_000038	sp|Q39459|MT2_CICAR Metallothionein-like protein 2 OS=Cicer arietinum OX=3827 PE=3 SV=2	XP_015960771.1 metallothionein-like protein 2 [Arachis duranensis]	XXXXXXX		-0.255672	9.47556	5.64083	0.0410925	0.121189	17810.6	-0.241817	0.107088	0.0174678	0.0611133
Leryth_000039	sp|F4IFD0|MAIL2_ARATH Protein MAIN-LIKE 2 OS=Arabidopsis thaliana OX=3702 GN=At2g04865 PE=1 SV=1	XP_022848012.1 protein MAIN-LIKE 2-like isoform X2 [Olea europaea var. sylvestris]	XXXXXXX		-0.152578	4.89148	9.77267	0.0119353	0.0506163	740.547	-0.152856	0.0625223	0.0126732	0.0472798
Leryth_000042	sp|Q0WQX7|RBL1_ARATH RHOMBOID-like protein 1 OS=Arabidopsis thaliana OX=3702 GN=RBL1 PE=2 SV=1	XP_002270642.1 PREDICTED: RHOMBOID-like protein 1 [Vitis vinifera]	XXXXXXX		0.110975	5.70495	3.3531	0.0997199	0.223072	1303.11	0.101719	0.0738556	0.157626	0.318949
Leryth_000044	sp|Q93VV0|ZDHC6_ARATH Probable protein S-acyltransferase 16 OS=Arabidopsis thaliana OX=3702 GN=PAT16 PE=2 SV=1	KAA8516409.1 hypothetical protein F0562_016702 [Nyssa sinensis]	ZDHHC3_7_25; palmitoyltransferase ZDHHC3/7/25 [EC:2.3.1.225]	K20029	-0.180036	3.32656	3.43151	0.0963843	0.217941	248.8	-0.167713	0.110259	0.106729	0.241585
Leryth_000045	sp|Q9LZM4|WAKLQ_ARATH Wall-associated receptor kinase-like 20 OS=Arabidopsis thaliana OX=3702 GN=WAKL20 PE=2 SV=1	XP_009791579.1 PREDICTED: wall-associated receptor kinase-like 20 [Nicotiana sylvestris]	XXXXXXX		-0.0260108	4.31705	0.0623623	0.808309	0.883485	496.499	-0.0273528	0.114663	0.798217	0.887668
Leryth_000046	sp|Q84TF0|AKRCA_ARATH Aldo-keto reductase family 4 member C10 OS=Arabidopsis thaliana OX=3702 GN=AKR4C10 PE=1 SV=1	PKI43440.1 hypothetical protein CRG98_036197 [Punica granatum]	AKR1A1, adh; alcohol dehydrogenase (NADP+) [EC:1.1.1.2]	K00002	0.0255974	5.78209	0.0910849	0.76954	0.857987	1374.52	0.0188053	0.0953267	0.837848	0.911011
Leryth_000047	sp|P93394|UPP_TOBAC Uracil phosphoribosyltransferase OS=Nicotiana tabacum OX=4097 GN=UPP PE=2 SV=1	KAA8516377.1 hypothetical protein F0562_016670 [Nyssa sinensis]	upp, UPRT; uracil phosphoribosyltransferase [EC:2.4.2.9]	K00761	-0.41128	1.71739	3.74453	0.0843995	0.199413	80.01	-0.311125	0.219031	0.0731789	0.183361
Leryth_000048	sp|Q3HRQ2|GLOX_VITPS Aldehyde oxidase GLOX OS=Vitis pseudoreticulata OX=231512 GN=GLOX PE=2 SV=1	XP_009774166.1 PREDICTED: galactose oxidase [Nicotiana sylvestris]	XXXXXXX		0.506191	3.02315	11.8106	0.00723392	0.0355237	201.994	0.442513	0.166241	0.00264578	0.0129058
Leryth_000049	sp|Q9LZN0|ROGF7_ARATH Rop guanine nucleotide exchange factor 7 OS=Arabidopsis thaliana OX=3702 GN=ROPGEF7 PE=1 SV=1	KAA8518964.1 hypothetical protein F0562_016262 [Nyssa sinensis]	XXXXXXX		-0.31892	3.90014	11.0812	0.00859806	0.040209	371.401	-0.298972	0.110643	0.00405142	0.0184841
Leryth_000050	sp|Q03662|GSTX1_TOBAC Probable glutathione S-transferase OS=Nicotiana tabacum OX=4097 PE=2 SV=1	PIN04752.1 Glutathione S-transferase [Handroanthus impetiginosus]	GST, gst; glutathione S-transferase [EC:2.5.1.18]	K00799	2.09979	4.20438	12.8572	0.00672051	0.0338069	460.027	1.63408	0.736697	0.00100078	0.00566336
Leryth_000052	sp|Q03664|GSTX3_TOBAC Probable glutathione S-transferase OS=Nicotiana tabacum OX=4097 PE=2 SV=1	KAA8516356.1 hypothetical protein F0562_016649 [Nyssa sinensis]	GST, gst; glutathione S-transferase [EC:2.5.1.18]	K00799	0.363981	-0.325742	1.47299	0.255228	0.422623	18.1738	0.166742	0.275429	0.343369	0.535545
Leryth_000053	sp|Q8VYN9|PHO32_ARATH Universal stress protein PHOS32 OS=Arabidopsis thaliana OX=3702 GN=PHOS32 PE=1 SV=1	XP_031126462.1 universal stress protein PHOS32-like [Ipomoea triloba]	XXXXXXX		1.06798	7.03892	22.5839	0.00126302	0.010435	3287.94	0.9872	0.226025	1.3591e-06	1.5831e-05
Leryth_000055	sp|O82012|HSP12_SOLPE 17.6 kDa class I heat shock protein OS=Solanum peruvianum OX=4082 PE=2 SV=1	XP_019261479.1 PREDICTED: 17.6 kDa class I heat shock protein-like [Nicotiana attenuata]	HSP20; HSP20 family protein	K13993	-0.231524	4.90988	4.90041	0.0536025	0.145447	750.256	-0.211965	0.118545	0.0546222	0.147798
Leryth_000056	sp|U3U992|UGT8_CATRO 7-deoxyloganetic acid glucosyltransferase OS=Catharanthus roseus OX=4058 GN=UGT709C2 PE=1 SV=1	XP_022842049.1 7-deoxyloganetic acid glucosyltransferase-like [Olea europaea var. sylvestris]	XXXXXXX		-0.175543	6.46261	10.3991	0.0101701	0.045228	2204.3	-0.17534	0.0617179	0.00376746	0.0173753
Leryth_000057	sp|Q8W404|PGT2_LITER 4-hydroxybenzoate geranyltransferase 2 OS=Lithospermum erythrorhizon OX=34254 GN=PGT-2 PE=1 SV=1	QDM39194.1 4-hydroxybenzoate geranyltransferase-like protein 06 [Lithospermum erythrorhizon]	COQ2; 4-hydroxybenzoate polyprenyltransferase [EC:2.5.1.39]	K06125	3.00181	3.50338	27.0748	0.00073067	0.00718765	283.545	2.66049	0.715824	8.0876e-06	7.9673e-05
Leryth_000058	*	XP_015086425.1 uncharacterized protein LOC107029512 [Solanum pennellii]	XXXXXXX		-0.110224	-0.466565	0.113566	0.743711	0.840826	16.1069	-0.0451309	0.260141	0.783235	0.879056
Leryth_000060	sp|Q9SH89|OFT19_ARATH O-fucosyltransferase 19 OS=Arabidopsis thaliana OX=3702 GN=OFUT19 PE=2 SV=1	CAA3022796.1 O-fucosyltransferase 19-like [Olea europaea subsp. europaea]	XXXXXXX		0.476584	3.69635	8.00653	0.0195812	0.0723026	322.447	0.401046	0.181974	0.0104809	0.0405255
Leryth_000061	sp|Q9Y2M2|SSUH2_HUMAN Protein SSUH2 homolog OS=Homo sapiens OX=9606 GN=SSUH2 PE=1 SV=1	XP_016680116.1 PREDICTED: protein SSUH2 homolog isoform X2 [Gossypium hirsutum]	XXXXXXX		0.125549	5.84592	4.33264	0.0665531	0.169201	1436.87	0.115149	0.0722752	0.102474	0.234082
Leryth_000062	sp|Q9LMK0|R35A1_ARATH 60S ribosomal protein L35a-1 OS=Arabidopsis thaliana OX=3702 GN=RPL35AA PE=3 SV=1	XP_004512402.1 60S ribosomal protein L35a-1 [Cicer arietinum]	RP-L35Ae, RPL35A; large subunit ribosomal protein L35Ae	K02917	-0.0161795	5.39092	0.0342461	0.857215	0.914272	1047.44	-0.0196761	0.0967968	0.830894	0.906965
Leryth_000063	sp|Q9LFC0|HAKAI_ARATH E3 ubiquitin-protein ligase HAKAI homolog OS=Arabidopsis thaliana OX=3702 GN=HAKAI PE=1 SV=1	XP_016480040.1 PREDICTED: E3 ubiquitin-protein ligase Hakai-like [Nicotiana tabacum]	CBLL1; E3 ubiquitin-protein ligase Hakai [EC:2.3.2.27]	K15685	-0.0030761	4.97684	0.00303558	0.957244	0.975724	785.713	-0.0069612	0.0664195	0.914263	0.953531
Leryth_000064	sp|Q9SS80|OPS_ARATH Protein OCTOPUS OS=Arabidopsis thaliana OX=3702 GN=OPS PE=1 SV=1	XP_006363060.1 PREDICTED: UPF0503 protein At3g09070, chloroplastic-like [Solanum tuberosum]	XXXXXXX		-0.259144	4.72093	2.61073	0.141236	0.282877	657.865	-0.21542	0.16237	0.12834	0.275306
Leryth_000065	sp|O80434|LAC4_ARATH Laccase-4 OS=Arabidopsis thaliana OX=3702 GN=IRX12 PE=2 SV=2	XP_019254775.1 PREDICTED: laccase-4-like [Nicotiana attenuata]	E1.10.3.2; laccase [EC:1.10.3.2]	K05909	-0.340012	5.93246	2.29496	0.166946	0.316137	1526.75	-0.257051	0.204639	0.119927	0.262568
Leryth_000066	sp|Q9FEL7|LAX2_MEDTR Auxin transporter-like protein 2 OS=Medicago truncatula OX=3880 GN=LAX2 PE=2 SV=1	XP_019226517.1 PREDICTED: auxin transporter-like protein 4 [Nicotiana attenuata]	AUX1, LAX; auxin influx carrier (AUX1 LAX family)	K13946	-0.782976	5.99551	36.7739	0.00019979	0.00288072	1593.62	-0.751232	0.141154	1.6246e-08	2.653e-07
Leryth_000067	sp|P0C8Q4|Y4990_ARATH Uncharacterized protein At4g19900 OS=Arabidopsis thaliana OX=3702 GN=At4g19900 PE=2 SV=1	PSS34652.1 Alpha 1,4-glycosyltransferase domain protein [Actinidia chinensis var. chinensis]	A4GALT; lactosylceramide 4-alpha-galactosyltransferase [EC:2.4.1.228]	K01988	1.05732	3.86679	73.7184	1.1162e-05	0.0004214	363.731	1.01949	0.147378	4.8461e-13	1.4821e-11
Leryth_000068	sp|Q6ZY51|PWD_ARATH Phosphoglucan, water dikinase, chloroplastic OS=Arabidopsis thaliana OX=3702 GN=GWD3 PE=1 SV=1	KAA8517394.1 hypothetical protein F0562_017687 [Nyssa sinensis]	XXXXXXX		-0.949904	2.02628	20.5786	0.00134975	0.0109307	99.4115	-0.86164	0.235618	2.9547e-05	0.0002587
Leryth_000069	sp|O04209|CLC2_ARATH Clathrin light chain 2 OS=Arabidopsis thaliana OX=3702 GN=CLC2 PE=1 SV=1	XP_009626620.1 clathrin light chain 2-like [Nicotiana tomentosiformis]	XXXXXXX		0.196138	5.99003	8.84812	0.015286	0.060571	1588.17	0.182239	0.0790188	0.0174628	0.0611058
Leryth_000071	sp|P0CP45|EFM7_CRYNB Protein N-terminal and lysine N-methyltransferase EFM7 OS=Cryptococcus neoformans var. neoformans serotype D (strain B-3501A) OX=283643 GN=EFM7 PE=3 SV=1	CAA2979735.1 Hypothetical predicted protein [Olea europaea subsp. europaea]	XXXXXXX		-0.0387026	2.53352	0.068203	0.799746	0.877842	142.573	-0.0358283	0.148334	0.786401	0.880725
Leryth_000072	sp|Q8W4I7|CDPKD_ARATH Calcium-dependent protein kinase 13 OS=Arabidopsis thaliana OX=3702 GN=CPK13 PE=1 SV=2	XP_022873684.1 calcium-dependent protein kinase 13-like [Olea europaea var. sylvestris]	CPK; calcium-dependent protein kinase [EC:2.7.11.1]	K13412	0.0591979	5.59087	0.799606	0.39409	0.561236	1203.75	0.0515828	0.078078	0.497108	0.674809
Leryth_000073	*	PSS34691.1 Syntaxin-binding protein 5-like [Actinidia chinensis var. chinensis]	STXBP5, SRO7_77; syntaxin-binding protein 5	K08518	0.0977426	5.09064	2.45329	0.151119	0.295918	850.601	0.0876927	0.0755794	0.233424	0.41715
Leryth_000074	sp|Q96329|ACOX4_ARATH Acyl-coenzyme A oxidase 4, peroxisomal OS=Arabidopsis thaliana OX=3702 GN=ACX4 PE=1 SV=1	XP_019239033.1 PREDICTED: acyl-coenzyme A oxidase 4, peroxisomal-like [Nicotiana attenuata]	E1.3.3.6, ACOX1, ACOX3; acyl-CoA oxidase [EC:1.3.3.6]	K00232	0.0211733	5.61073	0.106492	0.751503	0.846324	1220.29	0.0146801	0.0759108	0.843226	0.914064
Leryth_000075	*	XP_010312307.1 uncharacterized protein LOC101255941 [Solanum lycopersicum]	XXXXXXX		0.142454	5.17371	3.40038	0.0976915	0.220062	900.727	0.127816	0.0883555	0.133189	0.282684
Leryth_000076	sp|Q9LMP1|WAK2_ARATH Wall-associated receptor kinase 2 OS=Arabidopsis thaliana OX=3702 GN=WAK2 PE=1 SV=1	XP_027066316.1 wall-associated receptor kinase 2-like [Coffea arabica]	XXXXXXX		2.51149	5.62504	249.613	9.9699e-08	3.2397e-05	1233.27	2.48573	0.165743	4.4164e-52	2.2769e-49
Leryth_000077	sp|Q9M6N7|AMT2_ARATH Ammonium transporter 2 OS=Arabidopsis thaliana OX=3702 GN=AMT2 PE=1 SV=2	XP_011077530.1 ammonium transporter 2 [Sesamum indicum]	amt, AMT, MEP; ammonium transporter, Amt family	K03320	1.06267	3.09619	17.642	0.00236496	0.0162239	212.792	0.941004	0.276504	6.5087e-05	0.00052509
Leryth_000078	sp|Q9M015|Y5161_ARATH Uncharacterized protein At5g01610 OS=Arabidopsis thaliana OX=3702 GN=At5g01610 PE=1 SV=1	XP_019187614.1 PREDICTED: uncharacterized protein At5g01610-like [Ipomoea nil]	XXXXXXX		0.098244	5.25913	3.08384	0.112357	0.242373	955.882	0.0892707	0.0663609	0.169758	0.335471
Leryth_000079	sp|Q5NE24|NSP2_MEDTR Protein NODULATION SIGNALING PATHWAY 2 OS=Medicago truncatula OX=3880 GN=NSP2 PE=1 SV=1	XP_028077641.1 nodulation-signaling pathway 2 protein-like [Camellia sinensis]	XXXXXXX		0.274036	1.94567	2.66041	0.136708	0.276764	94.6674	0.211765	0.178438	0.162116	0.325238
Leryth_000080	sp|P81748|MIFH_TRITR Macrophage migration inhibitory factor homolog OS=Trichuris trichiura OX=36087 PE=1 SV=2	XP_027070042.1 macrophage migration inhibitory factor homolog [Coffea arabica]	MIF; phenylpyruvate tautomerase [EC:5.3.2.1]	K07253	0.477533	2.83202	7.76449	0.0208238	0.0755648	176.174	0.399746	0.184153	0.011419	0.0434622
Leryth_000081	sp|Q9SCU1|PATL6_ARATH Patellin-6 OS=Arabidopsis thaliana OX=3702 GN=PATL6 PE=2 SV=1	XP_012089753.1 patellin-6 [Jatropha curcas]	XXXXXXX		-0.088581	4.90702	1.38028	0.269678	0.437374	748.584	-0.088194	0.0870844	0.292755	0.483806
Leryth_000082	*	XP_031103302.1 uncharacterized protein LOC116006921 [Ipomoea triloba]	XXXXXXX		-0.24834	6.05806	29.0809	0.00041105	0.00474585	1664.88	-0.248135	0.0559927	6.687e-06	6.7096e-05
Leryth_000083	sp|Q8LE26|CSPLA_ARATH CASP-like protein 4B1 OS=Arabidopsis thaliana OX=3702 GN=At2g38480 PE=2 SV=2	KAA8517482.1 hypothetical protein F0562_017775 [Nyssa sinensis]	XXXXXXX		0.0229487	4.89625	0.174435	0.685816	0.801203	742.852	0.0161268	0.0655311	0.80242	0.890285
Leryth_000084	sp|Q8RWU5|FBL3_ARATH F-box/LRR-repeat protein 3 OS=Arabidopsis thaliana OX=3702 GN=FBL3 PE=2 SV=1	PHU04816.1 F-box/LRR-repeat protein 3 [Capsicum chinense]	FBXL2_20; F-box and leucine-rich repeat protein 2/20	K10268	-0.150784	4.23405	3.37734	0.0986734	0.221591	468.616	-0.143959	0.0954125	0.114317	0.253487
Leryth_000087	sp|Q9FNX5|DRP1E_ARATH Dynamin-related protein 1E OS=Arabidopsis thaliana OX=3702 GN=DRP1E PE=1 SV=1	XP_022742860.1 dynamin-related protein 1E isoform X2 [Durio zibethinus]	XXXXXXX		0.57041	6.45332	25.3692	0.00070555	0.00701053	2190.29	0.530947	0.12916	1.0634e-05	0.00010243
Leryth_000088	sp|Q6K7H2|KCY4_ORYSJ UMP-CMP kinase 4 OS=Oryza sativa subsp. japonica OX=39947 GN=Os02g0778400 PE=2 SV=1	XP_017248518.1 PREDICTED: UMP-CMP kinase 3-like [Daucus carota subsp. sativus]	CMPK1, UMPK; UMP-CMP kinase [EC:2.7.4.14]	K13800	-0.0763611	2.38384	0.409808	0.537742	0.687071	128.641	-0.0678061	0.131862	0.574486	0.73627
Leryth_000089	sp|Q9XF63|ATL3_ARATH RING-H2 finger protein ATL3 OS=Arabidopsis thaliana OX=3702 GN=ATL3 PE=2 SV=1	PIN03313.1 hypothetical protein CDL12_24171 [Handroanthus impetiginosus]	XXXXXXX		0.295901	1.85342	4.69014	0.0579959	0.153861	88.4118	0.245681	0.156351	0.0755448	0.18789
Leryth_000090	sp|F4HVY0|CER1_ARATH Very-long-chain aldehyde decarbonylase CER1 OS=Arabidopsis thaliana OX=3702 GN=CER1 PE=1 SV=1	XP_011085147.1 protein ECERIFERUM 1-like [Sesamum indicum]	K15404, CER1; aldehyde decarbonylase [EC:4.1.99.5]	K15404	0.375507	0.0830165	0.993702	0.344432	0.514594	24.5862	0.147864	0.286309	0.387104	0.579065
Leryth_000091	sp|Q0WMJ8|SIPL4_ARATH Signal peptide peptidase-like 4 OS=Arabidopsis thaliana OX=3702 GN=SPPL4 PE=2 SV=1	XP_031127319.1 signal peptide peptidase-like 4 [Ipomoea triloba]	SPPL2B; signal peptide peptidase-like 2B [EC:3.4.23.-]	K09597	0.242941	5.43947	3.07525	0.113897	0.244627	1083.59	0.203505	0.143714	0.115974	0.255983
Leryth_000092	sp|O23066|C86A2_ARATH Cytochrome P450 86A2 OS=Arabidopsis thaliana OX=3702 GN=CYP86A2 PE=1 SV=1	XP_016464098.1 PREDICTED: cytochrome P450 86A8-like [Nicotiana tabacum]	CYP86A4S; fatty acid omega-hydroxylase [EC:1.14.-.-]	K15398	0.507328	3.12929	0.921889	0.364139	0.532481	217.844	0.12087	0.314446	0.412944	0.603502
Leryth_000093	*	XP_022870794.1 uncharacterized protein LOC111390040 [Olea europaea var. sylvestris]	XXXXXXX		-0.303282	3.93986	3.76465	0.084041	0.198695	381.54	-0.2585	0.160921	0.0668899	0.171669
Leryth_000094	sp|P42749|UBC5_ARATH Ubiquitin-conjugating enzyme E2 5 OS=Arabidopsis thaliana OX=3702 GN=UBC5 PE=2 SV=2	PSS24279.1 Ubiquitin-conjugating enzyme like [Actinidia chinensis var. chinensis]	UBE2H, UBC8; ubiquitin-conjugating enzyme E2 H [EC:2.3.2.23]	K10576	-0.0598656	4.51832	0.9907	0.345126	0.515205	571.309	-0.0607869	0.0745308	0.402026	0.593056
Leryth_000097	sp|P92949|FRO2_ARATH Ferric reduction oxidase 2 OS=Arabidopsis thaliana OX=3702 GN=FRO2 PE=1 SV=2	XP_016480821.1 PREDICTED: ferric reduction oxidase 2-like [Nicotiana tabacum]	E1.16.1.7; ferric-chelate reductase [EC:1.16.1.7]	K00521	3.58845	2.7287	14.6981	0.00466637	0.0261237	163.954	2.95183	1.14088	0.00026738	0.00181721
Leryth_000098	sp|Q67ZF6|ACFR3_ARATH Probable transmembrane ascorbate ferrireductase 3 OS=Arabidopsis thaliana OX=3702 GN=CYB561C PE=2 SV=1	CAB4108523.1 unnamed protein product [Lactuca saligna]	CYB561; cytochrome b-561 [EC:7.2.1.3]	K08360	0.0595779	2.1924	0.0229635	0.883015	0.930594	112.81	0.0222012	0.254484	0.896327	0.943498
Leryth_000099	sp|A7PZL3|PGLR_VITVI Probable polygalacturonase OS=Vitis vinifera OX=29760 GN=GSVIVT00026920001 PE=1 SV=1	CDP20376.1 unnamed protein product [Coffea canephora]	XXXXXXX		-0.0976524	7.77108	0.530446	0.484868	0.643058	5460.36	-0.0872099	0.130845	0.466369	0.649575
Leryth_000100	sp|Q9LMM6|BPS1_ARATH Protein BPS1, chloroplastic OS=Arabidopsis thaliana OX=3702 GN=BPS1 PE=2 SV=1	XP_011092816.1 protein BPS1, chloroplastic-like [Sesamum indicum]	XXXXXXX		0.470384	1.9083	13.4587	0.00501039	0.0275654	92.1259	0.41388	0.158009	0.00335951	0.0157351
Leryth_000101	sp|Q8VZL4|MSL1_ARATH Mechanosensitive ion channel protein 1, mitochondrial OS=Arabidopsis thaliana OX=3702 GN=MSL1 PE=1 SV=1	XP_011092864.1 mechanosensitive ion channel protein 1, mitochondrial isoform X1 [Sesamum indicum]	MSL1_2_3; mechanosensitive ion channel protein 1/2/3	K22047	-0.259645	6.10513	14.8477	0.00375775	0.0224894	1719.84	-0.253939	0.0768697	0.0006625	0.00397154
Leryth_000104	sp|Q8BHT6|B3GLT_MOUSE Beta-1,3-glucosyltransferase OS=Mus musculus OX=10090 GN=B3glct PE=1 SV=3	CDP20373.1 unnamed protein product [Coffea canephora]	XXXXXXX		0.123271	5.72736	6.80924	0.0278936	0.0925133	1323.21	0.114851	0.056158	0.0379223	0.111978
Leryth_000105	sp|O03982|HIP39_ARATH Heavy metal-associated isoprenylated plant protein 39 OS=Arabidopsis thaliana OX=3702 GN=HIPP39 PE=2 SV=1	XP_016464519.1 PREDICTED: FK506-binding protein 4-like [Nicotiana tabacum]	XXXXXXX		0.357273	5.70807	18.736	0.00183036	0.0136168	1306.05	0.333236	0.0983476	0.00038365	0.00247957
Leryth_000106	sp|O04609|WRK22_ARATH WRKY transcription factor 22 OS=Arabidopsis thaliana OX=3702 GN=WRKY22 PE=2 SV=1	XP_009626813.1 WRKY transcription factor 22-like [Nicotiana tomentosiformis]	WRKY22; WRKY transcription factor 22	K13425	0.500471	3.24141	10.7076	0.00941902	0.0429183	235.089	0.43275	0.172792	0.00427173	0.0193061
Leryth_000107	sp|Q9M316|PP292_ARATH Pentatricopeptide repeat-containing protein At3g61520, mitochondrial OS=Arabidopsis thaliana OX=3702 GN=At3g61520 PE=2 SV=1	XP_022855876.1 pentatricopeptide repeat-containing protein At3g61520, mitochondrial-like [Olea europaea var. sylvestris]	XXXXXXX		0.0858647	5.11386	1.95717	0.19474	0.35107	863.999	0.0783544	0.0691624	0.249251	0.435807
Leryth_000109	sp|P46519|LEA14_SOYBN Desiccation protectant protein Lea14 homolog OS=Glycine max OX=3847 PE=2 SV=1	PIN20182.1 hypothetical protein CDL12_07144 [Handroanthus impetiginosus]	XXXXXXX		-0.390991	1.66076	3.05673	0.113739	0.244432	76.9055	-0.280153	0.227135	0.110907	0.248291
Leryth_000113	sp|O82352|RTNLE_ARATH Reticulon-like protein B5 OS=Arabidopsis thaliana OX=3702 GN=RTNLB5 PE=1 SV=1	OVA16932.1 Reticulon [Macleaya cordata]	XXXXXXX		-0.0847036	7.1197	2.61848	0.139476	0.2807	3476.94	-0.0876451	0.0532632	0.0955467	0.222412
Leryth_000114	sp|Q8VYU6|GOGC4_ARATH Golgin candidate 4 OS=Arabidopsis thaliana OX=3702 GN=GC4 PE=2 SV=1	XP_019159464.1 PREDICTED: golgin candidate 4-like [Ipomoea nil]	XXXXXXX		-0.0361267	5.92548	0.474922	0.507803	0.662809	1518.48	-0.0398247	0.0633736	0.521329	0.694422
Leryth_000115	*	XXXXXXX	SLD; sphingolipid 8-(E/Z)-desaturase [EC:1.14.19.29]	K21734	-0.236622	2.71848	2.03961	0.186431	0.340738	162.374	-0.193297	0.166528	0.180167	0.34916
Leryth_000116	sp|Q8S8M5|ABIL1_ARATH Protein ABIL1 OS=Arabidopsis thaliana OX=3702 GN=ABIL1 PE=1 SV=1	KAA8516116.1 hypothetical protein F0562_019295 [Nyssa sinensis]	XXXXXXX		0.0176506	4.92569	0.0218362	0.88575	0.932072	758.547	0.0103839	0.125995	0.9301	0.962167
Leryth_000117	sp|Q66GQ2|Y5162_ARATH Uncharacterized protein At5g41620 OS=Arabidopsis thaliana OX=3702 GN=At5g41620 PE=2 SV=2	XP_016512452.1 PREDICTED: uncharacterized protein At5g41620-like [Nicotiana tabacum]	XXXXXXX		0.0347778	2.16353	0.0523055	0.824121	0.893939	110.163	0.0234141	0.155331	0.865571	0.925334
Leryth_000118	sp|Q40784|AAPC_CENCI Putative glucose-6-phosphate 1-epimerase OS=Cenchrus ciliaris OX=35872 PE=2 SV=1	KAA8516135.1 hypothetical protein F0562_019314 [Nyssa sinensis]	E5.1.3.15; glucose-6-phosphate 1-epimerase [EC:5.1.3.15]	K01792	0.035966	4.62005	0.0245563	0.87914	0.92813	613.243	0.0215148	0.191087	0.892399	0.941351
Leryth_000119	*	XP_027125756.1 putative F-box/LRR-repeat protein At3g58880 [Coffea arabica]	XXXXXXX		0.0243902	4.41454	0.134131	0.722499	0.825937	531.357	0.0167639	0.0796528	0.829257	0.906112
Leryth_000120	sp|Q944H5|MTM1_ARATH Mitochondrial carrier protein MTM1 OS=Arabidopsis thaliana OX=3702 GN=MTM1 PE=2 SV=1	ONK79131.1 uncharacterized protein A4U43_C01F3250 [Asparagus officinalis]	SLC25A39_40; solute carrier family 25, member 39/40	K15119	0.0703758	5.4685	1.02229	0.337927	0.508131	1105.93	0.0618381	0.0834511	0.444247	0.630526
Leryth_000121	sp|Q9M373|AGP20_ARATH Arabinogalactan protein 20 OS=Arabidopsis thaliana OX=3702 GN=AGP20 PE=1 SV=1	XP_021887539.1 arabinogalactan peptide 20 [Carica papaya]	XXXXXXX		-0.536958	3.3857	5.11534	0.0504954	0.139789	259.036	-0.418901	0.24103	0.0257928	0.083208
Leryth_000124	*	XXXXXXX	XXXXXXX		0.177385	5.21684	2.66059	0.136757	0.276822	928.727	0.153186	0.120102	0.17166	0.337846
Leryth_000125	sp|A0A1J6KGJ9|JAR4_NICAT Jasmonoyl--L-amino acid synthetase JAR4 OS=Nicotiana attenuata OX=49451 GN=JAR4 PE=1 SV=1	XP_019239437.1 PREDICTED: jasmonic acid-amido synthetase JAR1-like isoform X2 [Nicotiana attenuata]	JAR1_4_6; jasmonic acid-amino synthetase [EC:6.3.2.52]	K14506	0.239024	6.95049	16.9265	0.00252198	0.0169996	3092.07	0.227093	0.0661751	0.00045561	0.0028829
Leryth_000126	sp|Q9FL62|WRK30_ARATH Probable WRKY transcription factor 30 OS=Arabidopsis thaliana OX=3702 GN=WRKY30 PE=1 SV=1	XP_030966941.1 probable WRKY transcription factor 53 [Quercus lobata]	XXXXXXX		0.333903	4.20171	3.90771	0.0798356	0.191672	458.332	0.269329	0.173253	0.070824	0.178944
Leryth_000127	sp|Q91YJ3|THYN1_MOUSE Thymocyte nuclear protein 1 OS=Mus musculus OX=10090 GN=Thyn1 PE=1 SV=1	XP_004309298.1 PREDICTED: thymocyte nuclear protein 1-like [Fragaria vesca subsp. vesca]	XXXXXXX		-0.010226	0.0082548	0.00118728	0.973252	0.984289	23.0982	-0.0072576	0.243828	0.963762	0.980195
Leryth_000128	sp|Q6P2Z6|NMD3_XENTR 60S ribosomal export protein NMD3 OS=Xenopus tropicalis OX=8364 GN=nmd3 PE=2 SV=1	XP_027178781.1 60S ribosomal export protein NMD3 [Coffea eugenioides]	NMD3; nonsense-mediated mRNA decay protein 3	K07562	-0.098686	6.09236	1.74603	0.218415	0.380305	1704.68	-0.0969364	0.0856229	0.239772	0.42416
Leryth_000130	*	XXXXXXX	XXXXXXX		-0.0853704	5.63662	2.91198	0.121506	0.255424	1242.47	-0.0874728	0.0597923	0.136662	0.288022
Leryth_000131	*	XP_009605699.1 myb-like protein X [Nicotiana tomentosiformis]	XXXXXXX		-0.0814847	4.91139	1.02518	0.33728	0.507724	750.625	-0.0800981	0.0903985	0.356316	0.548469
Leryth_000132	sp|Q9ZQR5|TBL13_ARATH Protein trichome birefringence-like 13 OS=Arabidopsis thaliana OX=3702 GN=TBL13 PE=2 SV=1	XP_016442990.1 PREDICTED: protein trichome birefringence-like 13 isoform X1 [Nicotiana tabacum]	XXXXXXX		0.0963879	3.67677	1.63638	0.232263	0.396328	318.054	0.0832844	0.0906355	0.339476	0.531548
Leryth_000133	sp|Q9ZQR4|Y2452_ARATH DUF21 domain-containing protein At2g14520 OS=Arabidopsis thaliana OX=3702 GN=CBSDUF3 PE=2 SV=2	XP_015893343.1 DUF21 domain-containing protein At2g14520 isoform X1 [Ziziphus jujuba]	CNNM; metal transporter CNNM	K16302	-0.274662	4.73242	13.0501	0.00547278	0.029444	662.86	-0.265232	0.0899214	0.00210305	0.0106
Leryth_000134	sp|Q8LGB6|ZED1_ARATH Non-functional pseudokinase ZED1 OS=Arabidopsis thaliana OX=3702 GN=ZED1 PE=1 SV=1	XP_016446543.1 PREDICTED: non-functional pseudokinase ZED1-like isoform X1 [Nicotiana tabacum]	XXXXXXX		0.0715855	3.783	0.780129	0.39968	0.566701	342.502	0.0596286	0.0949427	0.512483	0.687647
Leryth_000136	sp|Q9T072|BH025_ARATH Transcription factor bHLH25 OS=Arabidopsis thaliana OX=3702 GN=BHLH25 PE=2 SV=2	KAA8536325.1 hypothetical protein F0562_028803 [Nyssa sinensis]	XXXXXXX		-3.12796	0.914754	63.8961	2.003e-05	0.0006193	44.723	-3.0394	0.43519	1.937e-13	6.26e-12
Leryth_000138	sp|Q9LFQ3|SNL2_ARATH Paired amphipathic helix protein Sin3-like 2 OS=Arabidopsis thaliana OX=3702 GN=SNL2 PE=1 SV=2	XP_009760331.1 PREDICTED: paired amphipathic helix protein Sin3-like 2 isoform X4 [Nicotiana sylvestris]	SIN3A; paired amphipathic helix protein Sin3a	K11644	-1.24351	-0.548104	12.7438	0.00585401	0.0307396	14.7647	-0.949327	0.478134	0.00352937	0.0164595
Leryth_000139	sp|Q01899|HSP7M_PHAVU Heat shock 70 kDa protein, mitochondrial OS=Phaseolus vulgaris OX=3885 PE=2 SV=1	GFY89460.1 mitochondrial HSO70 2 [Actinidia rufa]	dnaK, HSPA9; molecular chaperone DnaK	K04043	-0.0488506	7.52279	0.186591	0.675755	0.794366	4597.66	-0.0475506	0.115266	0.658554	0.798265
Leryth_000140	*	CAA2961320.1 RRP12-like protein [Olea europaea subsp. europaea]	XXXXXXX		-0.0668238	6.03039	1.63589	0.232328	0.396408	1633.19	-0.0689319	0.0633457	0.267292	0.456469
Leryth_000141	sp|A7PZL3|PGLR_VITVI Probable polygalacturonase OS=Vitis vinifera OX=29760 GN=GSVIVT00026920001 PE=1 SV=1	XP_009793676.1 PREDICTED: probable polygalacturonase [Nicotiana sylvestris]	XXXXXXX		-0.257798	4.7541	9.60418	0.0124729	0.0522254	673	-0.245596	0.0963885	0.00753534	0.0308903
Leryth_000142	sp|P42791|RL182_ARATH 60S ribosomal protein L18-2 OS=Arabidopsis thaliana OX=3702 GN=RPL18B PE=1 SV=2	XP_030504672.1 60S ribosomal protein L18-2 [Cannabis sativa]	RP-L18e, RPL18; large subunit ribosomal protein L18e	K02883	-0.056836	5.95651	0.629687	0.447529	0.610577	1551.09	-0.0586775	0.0806743	0.4528	0.638673
Leryth_000143	sp|Q9M015|Y5161_ARATH Uncharacterized protein At5g01610 OS=Arabidopsis thaliana OX=3702 GN=At5g01610 PE=1 SV=1	XP_011009434.1 PREDICTED: uncharacterized protein At5g01610-like [Populus euphratica]	XXXXXXX		0.0172896	2.12763	0.0143635	0.90719	0.945588	107.302	0.00909436	0.148814	0.946445	0.970974
Leryth_000144	sp|O22252|MHX_ARATH Magnesium/proton exchanger OS=Arabidopsis thaliana OX=3702 GN=MHX PE=2 SV=3	KAA8549155.1 hypothetical protein F0562_000839 [Nyssa sinensis]	MHX; magnesium/proton exchanger	K03452	0.762774	1.76627	5.83729	0.0387443	0.116583	83.5509	0.52482	0.342039	0.0226624	0.0751796
Leryth_000145	sp|O22243|C3H31_ARATH DExH-box ATP-dependent RNA helicase DExH8 OS=Arabidopsis thaliana OX=3702 GN=At2g47680 PE=2 SV=2	XP_011079666.1 DExH-box ATP-dependent RNA helicase DExH8 isoform X1 [Sesamum indicum]	XXXXXXX		0.200277	7.18445	13.5291	0.00493558	0.0272299	3636.76	0.190185	0.0588663	0.00101317	0.00571752
Leryth_000147	sp|O81283|TC159_ARATH Translocase of chloroplast 159, chloroplastic OS=Arabidopsis thaliana OX=3702 GN=TOC159 PE=1 SV=1	XP_019241310.1 PREDICTED: translocase of chloroplast 159, chloroplastic [Nicotiana attenuata]	XXXXXXX		-0.028277	7.0143	0.213725	0.654644	0.778894	3231.71	-0.0320524	0.0664868	0.622103	0.771943
Leryth_000149	*	PLY99737.1 hypothetical protein LSAT_9X47321 [Lactuca sativa]	XXXXXXX		4.58683	4.16302	31.3254	0.00045076	0.0050323	446.484	4.31784	0.773409	1.0052e-09	1.9824e-08
Leryth_000151	sp|O82256|COL13_ARATH Zinc finger protein CONSTANS-LIKE 13 OS=Arabidopsis thaliana OX=3702 GN=COL13 PE=1 SV=1	XP_006359430.1 PREDICTED: zinc finger protein CONSTANS-LIKE 13 [Solanum tuberosum]	XXXXXXX		-0.3866	3.2	11.5596	0.00767118	0.0371159	227.787	-0.355884	0.129001	0.0027738	0.0134125
Leryth_000152	sp|Q8VY21|TLP3_ARATH Tubby-like F-box protein 3 OS=Arabidopsis thaliana OX=3702 GN=TULP3 PE=1 SV=1	XP_002269323.1 PREDICTED: tubby-like F-box protein 3 [Vitis vinifera]	TUB, TULP; tubby and related proteins	K19600	-0.0609998	6.1138	1.76008	0.216723	0.378422	1730.55	-0.0645399	0.0556409	0.238766	0.423147
Leryth_000153	*	XP_022869087.1 uncharacterized protein LOC111388563 isoform X1 [Olea europaea var. sylvestris]	XXXXXXX		0.230315	2.40052	2.46601	0.150179	0.294807	130.397	0.183734	0.156225	0.182698	0.352519
Leryth_000154	sp|P93050|RKF3_ARATH Probable LRR receptor-like serine/threonine-protein kinase RKF3 OS=Arabidopsis thaliana OX=3702 GN=RKF3 PE=2 SV=1	KAA8550917.1 hypothetical protein F0562_002601 [Nyssa sinensis]	XXXXXXX		0.995082	3.17775	27.4107	0.00050913	0.00547559	224.997	0.916209	0.214807	2.2108e-06	2.4624e-05
Leryth_000155	*	XP_031122781.1 uncharacterized protein LOC116025620 [Ipomoea triloba]	XXXXXXX		0.208068	5.27297	7.40706	0.0231765	0.0815714	965.545	0.190526	0.0918642	0.0305315	0.0947811
Leryth_000156	*	XP_009627635.1 uncharacterized protein LOC104118150 [Nicotiana tomentosiformis]	XXXXXXX		-0.295293	1.57935	4.21507	0.0697096	0.174665	72.6201	-0.243914	0.167131	0.0925668	0.21758
Leryth_000157	sp|Q9LDG2|TBL10_ARATH Protein trichome birefringence-like 10 OS=Arabidopsis thaliana OX=3702 GN=TBL10 PE=2 SV=1	XP_031100380.1 protein trichome birefringence-like 10 [Ipomoea triloba]	XXXXXXX		-0.216549	4.93987	3.65187	0.0877994	0.204613	765.928	-0.196621	0.123772	0.0855653	0.205998
Leryth_000159	sp|Q9SS17|RS241_ARATH 40S ribosomal protein S24-1 OS=Arabidopsis thaliana OX=3702 GN=RPS24A PE=2 SV=1	XP_010524907.1 PREDICTED: 40S ribosomal protein S24-1 [Tarenaya hassleriana]	RP-S24e, RPS24; small subunit ribosomal protein S24e	K02974	-0.0220757	5.86093	0.0596472	0.812435	0.886296	1451.42	-0.0253237	0.0981278	0.786758	0.880943
Leryth_000160	sp|O49432|QRT3_ARATH Polygalacturonase QRT3 OS=Arabidopsis thaliana OX=3702 GN=QRT3 PE=2 SV=1	XP_019234382.1 PREDICTED: polygalacturonase QRT3-like [Nicotiana attenuata]	XXXXXXX		0.140253	3.21651	0.376453	0.554844	0.701147	230.932	0.0889491	0.1996	0.580112	0.740493
Leryth_000161	sp|Q54PM7|NAGK_DICDI N-acetyl-D-glucosamine kinase OS=Dictyostelium discoideum OX=44689 GN=nagk PE=3 SV=2	XP_026395516.1 N-acetyl-D-glucosamine kinase-like isoform X3 [Papaver somniferum]	XXXXXXX		-0.23962	2.54986	2.08404	0.182148	0.3354	144.489	-0.193517	0.169974	0.185673	0.355911
Leryth_000162	*	XP_031101050.1 uncharacterized protein LOC116004983 [Ipomoea triloba]	XXXXXXX		-0.0396644	5.11283	0.32925	0.57991	0.720757	863.487	-0.0420816	0.0794132	0.584586	0.74319
Leryth_000163	sp|Q9M1W7|SKI30_ARATH F-box/kelch-repeat protein SKIP30 OS=Arabidopsis thaliana OX=3702 GN=SKIP30 PE=1 SV=2	XP_006349694.1 PREDICTED: F-box/kelch-repeat protein SKIP30 [Solanum tuberosum]	XXXXXXX		-0.154696	3.00487	1.58012	0.239837	0.40457	198.621	-0.137542	0.130915	0.251692	0.438693
Leryth_000164	sp|Q9LY75|CYP63_ARATH Peptidyl-prolyl cis-trans isomerase CYP63 OS=Arabidopsis thaliana OX=3702 GN=CYP63 PE=1 SV=1	KAF2287209.1 hypothetical protein GH714_039346 [Hevea brasiliensis]	XXXXXXX		-0.0406628	3.41959	0.316204	0.587388	0.726472	265.632	-0.0420081	0.0891166	0.624807	0.773648
Leryth_000165	*	XP_019188636.1 PREDICTED: peptidyl-prolyl cis-trans isomerase CYP63 isoform X1 [Ipomoea nil]	PPIG; peptidyl-prolyl isomerase G (cyclophilin G) [EC:5.2.1.8]	K09566	-0.062113	3.72854	0.818917	0.388669	0.556331	329.72	-0.0627159	0.0857609	0.449367	0.635528
Leryth_000166	*	XP_034915152.1 uncharacterized protein LOC118049309 isoform X1 [Populus alba]	XXXXXXX		0.705655	1.5907	5.83655	0.0384118	0.115886	73.609	0.489302	0.319347	0.0265431	0.085058
Leryth_000167	sp|Q9FMU5|UTP18_ARATH U3 small nucleolar RNA-associated protein 18 homolog OS=Arabidopsis thaliana OX=3702 GN=At5g14050 PE=1 SV=1	KAA8543320.1 hypothetical protein F0562_021185 [Nyssa sinensis]	ATPeV1F, ATP6S14; V-type H+-transporting ATPase subunit F	K02151	-0.146882	6.42244	3.94033	0.0778532	0.188427	2143.41	-0.143189	0.0840163	0.077471	0.191253
Leryth_000168	sp|A9TF79|SRK2A_PHYPA Serine/threonine-protein kinase SRK2A OS=Physcomitrium patens OX=3218 GN=SRK2A PE=1 SV=1	XP_009792025.1 PREDICTED: serine/threonine-protein kinase SAPK3-like [Nicotiana sylvestris]	SNRK2; serine/threonine-protein kinase SRK2 [EC:2.7.11.1]	K14498	0.228424	5.9635	8.14443	0.0186373	0.0698892	1558.5	0.209497	0.0899281	0.0152977	0.055051
Leryth_000169	*	CDP13437.1 unnamed protein product [Coffea canephora]	XXXXXXX		-0.227298	5.6414	6.60444	0.0297779	0.0969964	1246.27	-0.215935	0.0990272	0.0218247	0.0729304
Leryth_000170	sp|Q9ZVJ5|SGGP_ARATH Haloacid dehalogenase-like hydrolase domain-containing protein Sgpp OS=Arabidopsis thaliana OX=3702 GN=SGPP PE=1 SV=2	PSR93515.1 Haloacid dehalogenase-like hydrolase domain-containing protein [Actinidia chinensis var. chinensis]	XXXXXXX		-0.277369	2.23696	1.83143	0.208396	0.368124	115.663	-0.204659	0.199747	0.206546	0.383168
Leryth_000171	sp|Q9AST6|VSP55_ARATH Vacuolar protein sorting-associated protein 55 homolog OS=Arabidopsis thaliana OX=3702 GN=At1g32410 PE=2 SV=1	XP_006385608.1 vacuolar protein sorting-associated protein 55 homolog [Populus trichocarpa]	XXXXXXX		0.0137164	4.4802	0.0384199	0.84888	0.90964	556.202	0.00830525	0.0824699	0.918163	0.955771
Leryth_000172	sp|Q9C5W7|TOM2A_ARATH Tobamovirus multiplication protein 2A OS=Arabidopsis thaliana OX=3702 GN=TOM2A PE=1 SV=1	XP_031393988.1 tobamovirus multiplication protein 2A [Punica granatum]	XXXXXXX		-0.382432	3.82636	12.7999	0.00578175	0.0304635	352.828	-0.355615	0.122924	0.00184076	0.00948638
Leryth_000173	sp|Q84P24|4CLL6_ARATH 4-coumarate--CoA ligase-like 6 OS=Arabidopsis thaliana OX=3702 GN=4CLL6 PE=1 SV=2	AGW27199.1 4-coumarate:coenzyme A ligase 9, partial [Salvia miltiorrhiza]	4CL; 4-coumarate--CoA ligase [EC:6.2.1.12]	K01904	2.03245	5.03576	41.2014	0.00017558	0.00262965	820.119	1.9403	0.303806	9.9635e-12	2.6471e-10
Leryth_000174	sp|O49696|ALMTC_ARATH Aluminum-activated malate transporter 12 OS=Arabidopsis thaliana OX=3702 GN=ALMT12 PE=2 SV=1	KAA8522069.1 hypothetical protein F0562_012617 [Nyssa sinensis]	XXXXXXX		-0.341518	2.98803	4.68511	0.0581064	0.15409	195.854	-0.290523	0.164711	0.0434763	0.124369
Leryth_000175	sp|Q8H100|AGD8_ARATH Probable ADP-ribosylation factor GTPase-activating protein AGD8 OS=Arabidopsis thaliana OX=3702 GN=AGD8 PE=1 SV=1	PHT58284.1 putative ADP-ribosylation factor GTPase-activating protein AGD8 [Capsicum baccatum]	ARFGAP2_3; ADP-ribosylation factor GTPase-activating protein 2/3	K12493	0.0437499	2.56712	0.115971	0.741123	0.838776	146.138	0.0304127	0.134671	0.805795	0.892612
Leryth_000176	*	XXXXXXX	XXXXXXX		-2.13256	4.46566	46.6973	0.00011259	0.00193956	549.41	-2.06323	0.296057	1.8293e-13	5.9208e-12
Leryth_000177	sp|D5VGV3|RUTD_CAUST Putative aminoacrylate hydrolase RutD OS=Caulobacter segnis (strain ATCC 21756 / DSM 7131 / JCM 7823 / NBRC 15250 / LMG 17158 / TK0059) OX=509190 GN=rutD PE=3 SV=1	XP_006350528.1 PREDICTED: putative aminoacrylate hydrolase RutD [Solanum tuberosum]	XXXXXXX		1.25746	3.17469	60.4605	2.5048e-05	0.00072262	224.494	1.20795	0.180284	1.824e-12	5.2244e-11
Leryth_000178	*	XP_009785817.1 PREDICTED: uncharacterized protein LOC104234025 [Nicotiana sylvestris]	XXXXXXX		0.083569	4.0191	0.599476	0.458288	0.619638	403.573	0.0683318	0.117633	0.535003	0.705577
Leryth_000179	sp|Q43385|DOF37_ARATH Dof zinc finger protein DOF3.7 OS=Arabidopsis thaliana OX=3702 GN=DOF3.7 PE=1 SV=2	KAF3975900.1 hypothetical protein CMV_000879 [Castanea mollissima]	XXXXXXX		-0.314177	5.79703	13.6644	0.00479569	0.0266549	1389.03	-0.300055	0.0987652	0.00141167	0.00756982
Leryth_000180	sp|Q179T2|MUT7_AEDAE Exonuclease mut-7 homolog OS=Aedes aegypti OX=7159 GN=AAEL005527 PE=3 SV=1	KAA8533575.1 hypothetical protein F0562_030991 [Nyssa sinensis]	K09122; uncharacterized protein	K09122	0.235457	3.7807	6.9175	0.026957	0.0904032	341.931	0.213673	0.103418	0.0292253	0.0917122
Leryth_000181	sp|Q6Z0E2|CCC1_ORYSJ Cation-chloride cotransporter 1 OS=Oryza sativa subsp. japonica OX=39947 GN=CCC1 PE=2 SV=1	XP_020551350.1 cation-chloride cotransporter 1 isoform X1 [Sesamum indicum]	SLC12A4_6, KCC1_3; solute carrier family 12 (potassium/chloride transporter), member 4/6	K14427	-0.108057	0.386782	0.178543	0.68237	0.799126	30.601	-0.0626176	0.226614	0.706269	0.830546
Leryth_000182	sp|Q2UVJ5|CCC1_ARATH Cation-chloride cotransporter 1 OS=Arabidopsis thaliana OX=3702 GN=CCC1 PE=1 SV=1	CAA2980823.1 cation-chloride cotransporter 1 isoform X1 [Olea europaea subsp. europaea]	SLC12A4_6, KCC1_3; solute carrier family 12 (potassium/chloride transporter), member 4/6	K14427	0.122494	2.58954	0.591894	0.461057	0.622189	148.817	0.0920037	0.159522	0.51059	0.686355
Leryth_000183	sp|Q42093|AB2C_ARATH ABC transporter C family member 2 OS=Arabidopsis thaliana OX=3702 GN=ABCC2 PE=1 SV=2	KAA8514855.1 hypothetical protein F0562_018034 [Nyssa sinensis]	XXXXXXX		-0.843664	8.38872	10.8328	0.0101314	0.04513	8388.75	-0.72636	0.253816	0.00054014	0.00334064
Leryth_000184	sp|Q9C8H0|AB12C_ARATH ABC transporter C family member 12 OS=Arabidopsis thaliana OX=3702 GN=ABCC12 PE=2 SV=1	KAA8514859.1 hypothetical protein F0562_018038 [Nyssa sinensis]	XXXXXXX		-0.833893	4.90174	11.1103	0.00980509	0.0441484	746.01	-0.724622	0.253817	0.00059394	0.00361763
Leryth_000187	sp|Q9ZSP6|AIR1L_ARATH Putative lipid-binding protein AIR1B OS=Arabidopsis thaliana OX=3702 GN=AIR1B PE=3 SV=1	BAB41107.1 LEDI-2 protein [Lithospermum erythrorhizon]	XXXXXXX		-1.47123	-0.594132	20.5064	0.00136545	0.0110125	14.4398	-1.22505	0.469436	0.00059786	0.00363736
Leryth_000189	sp|A2Q1V6|ATG4_MEDTR Cysteine protease ATG4 OS=Medicago truncatula OX=3880 GN=ATG4 PE=3 SV=1	XP_015062311.1 cysteine protease ATG4 isoform X2 [Solanum pennellii]	ATG4; cysteine protease ATG4 [EC:3.4.22.-]	K08342	0.46393	4.63189	21.0287	0.00125674	0.010391	618.756	0.428248	0.120464	0.00014335	0.00105471
Leryth_000190	*	KAA8519435.1 hypothetical protein F0562_013690 [Nyssa sinensis]	XXXXXXX		0.330447	3.88631	3.69258	0.0868949	0.203432	367.933	0.26411	0.176449	0.0802546	0.196179
Leryth_000191	sp|Q9ZUU1|KAD1_ARATH Adenylate kinase 1, chloroplastic OS=Arabidopsis thaliana OX=3702 GN=ADK PE=1 SV=1	KHN39118.1 Putative adenylate kinase 1, chloroplastic [Glycine soja]	adk, AK; adenylate kinase [EC:2.7.4.3]	K00939	-0.244016	2.55681	6.18069	0.034204	0.10676	145.145	-0.22184	0.120959	0.0481598	0.134174
Leryth_000192	*	XP_009604431.1 uncharacterized protein LOC104099219 [Nicotiana tomentosiformis]	XXXXXXX		0.212935	1.43792	0.578334	0.466082	0.626191	65.76	0.117832	0.234459	0.490178	0.669262
Leryth_000194	sp|C0LGG9|Y5344_ARATH Probable LRR receptor-like serine/threonine-protein kinase At1g53440 OS=Arabidopsis thaliana OX=3702 GN=At1g53440 PE=2 SV=2	XP_024028525.1 probable leucine-rich repeat receptor-like serine/threonine-protein kinase At3g14840 [Morus notabilis]	XXXXXXX		1.80869	7.46475	143.769	8.5852e-07	9.165e-05	4417.21	1.77981	0.158934	2.8276e-30	3.7332e-28
Leryth_000195	sp|F4I340|SEI2_ARATH Seipin-2 OS=Arabidopsis thaliana OX=3702 GN=SEI2 PE=2 SV=1	XP_004233051.1 seipin-2 [Solanum lycopersicum]	BSCL2; seipin	K19365	0.511605	1.81065	20.0146	0.00147844	0.0116761	86.0764	0.455347	0.154896	0.0011029	0.00615651
Leryth_000196	sp|Q40746|NIP11_ORYSJ Aquaporin NIP1-1 OS=Oryza sativa subsp. japonica OX=39947 GN=NIP1-1 PE=2 SV=1	XP_016460638.1 PREDICTED: nodulin-26-like [Nicotiana tabacum]	NIP; aquaporin NIP	K09874	1.16476	5.06164	64.1633	2.3435e-05	0.00069365	833.657	1.12394	0.158857	1.422e-13	4.6723e-12
Leryth_000197	sp|Q40746|NIP11_ORYSJ Aquaporin NIP1-1 OS=Oryza sativa subsp. japonica OX=39947 GN=NIP1-1 PE=2 SV=1	XP_012849365.1 PREDICTED: aquaporin NIP1-1-like [Erythranthe guttata]	NIP; aquaporin NIP	K09874	1.05528	1.19247	25.3382	0.00066799	0.00674245	55.5907	0.949465	0.258702	2.4414e-05	0.00021862
Leryth_000198	sp|Q9C7R6|PUB17_ARATH U-box domain-containing protein 17 OS=Arabidopsis thaliana OX=3702 GN=PUB17 PE=2 SV=1	XP_022898709.1 U-box domain-containing protein 17-like [Olea europaea var. sylvestris]	XXXXXXX		0.809699	2.39795	16.6852	0.00263679	0.0175659	130.359	0.709797	0.228663	0.00028905	0.00194675
Leryth_000199	sp|Q6LA54|YF48_SCHPO Uncharacterized WD repeat-containing protein C3H5.08c OS=Schizosaccharomyces pombe (strain 972 / ATCC 24843) OX=284812 GN=SPAC3H5.08c PE=1 SV=2	XP_022875310.1 WD repeat-containing protein 44-like [Olea europaea var. sylvestris]	XXXXXXX		-0.207766	3.36683	7.15291	0.025051	0.0860895	255.919	-0.199042	0.0949558	0.0283688	0.0897531
Leryth_000201	sp|Q2V3E2|YIPL5_ARATH Protein yippee-like At4g27740 OS=Arabidopsis thaliana OX=3702 GN=At4g27740 PE=3 SV=1	XP_011084535.1 protein yippee-like At4g27745 [Sesamum indicum]	XXXXXXX		0.460986	6.51991	35.5345	0.00019769	0.00286558	2293.79	0.438503	0.0917884	6.9844e-07	8.5106e-06
Leryth_000202	sp|Q8H0P8|RBP1_MEDTR RNA-binding protein 1 OS=Medicago truncatula OX=3880 GN=RBP1 PE=2 SV=1	XP_028080986.1 RNA-binding protein 1-like [Camellia sinensis]	XXXXXXX		-0.0819597	5.48116	2.87843	0.123403	0.257568	1115.41	-0.0845783	0.0583775	0.140756	0.294443
Leryth_000203	sp|Q6N075|MFSD5_HUMAN Molybdate-anion transporter OS=Homo sapiens OX=9606 GN=MFSD5 PE=1 SV=2	CAA3005033.1 molybdate-anion transporter-like [Olea europaea subsp. europaea]	MFSD5; MFS transporter, MFS domain-containing protein family, molybdate-anion transporter	K24175	0.194224	4.11478	6.62448	0.0295867	0.0965688	431.673	0.174412	0.0919888	0.0461465	0.130072
Leryth_000204	sp|Q42342|CYB5E_ARATH Cytochrome b5 isoform E OS=Arabidopsis thaliana OX=3702 GN=CYTB5-E PE=1 SV=2	XP_011084546.1 cytochrome b5-like [Sesamum indicum]	CYB5; cytochrome b5	K23490	-0.0595398	5.51616	0.553052	0.475708	0.63456	1142.6	-0.0600553	0.090196	0.488267	0.667882
Leryth_000205	sp|Q94BY9|GAP22_ARATH Rab GTPase-activating protein 22 OS=Arabidopsis thaliana OX=3702 GN=RABGAP22 PE=1 SV=1	XP_035540128.1 GTPase-activating protein gyp7-like isoform X1 [Juglans regia]	XXXXXXX		-0.0789021	6.01948	1.58571	0.239069	0.403903	1620.57	-0.0804097	0.0731791	0.259408	0.448123
Leryth_000207	sp|Q9ZUZ3|SAU32_ARATH Auxin-responsive protein SAUR32 OS=Arabidopsis thaliana OX=3702 GN=SAUR32 PE=2 SV=1	PHU14463.1 Auxin-responsive protein SAUR32 [Capsicum chinense]	SAUR; SAUR family protein	K14488	-0.158976	5.16461	4.60549	0.0598911	0.157455	895.209	-0.154006	0.0870651	0.066149	0.170332
Leryth_000208	sp|Q9ZUZ2|CAMK3_ARATH CDPK-related kinase 3 OS=Arabidopsis thaliana OX=3702 GN=CRK3 PE=1 SV=1	PSS04490.1 CDPK-related kinase [Actinidia chinensis var. chinensis]	XXXXXXX		0.39996	5.30849	14.1083	0.00437763	0.0249389	989.602	0.364042	0.123142	0.00147942	0.00786882
Leryth_000209	*	XP_027159487.1 uncharacterized protein LOC113760932 isoform X3 [Coffea eugenioides]	XXXXXXX		-0.134532	6.05148	7.98739	0.019505	0.0720827	1657.07	-0.135559	0.0549812	0.012235	0.0459618
Leryth_000210	sp|Q6AWY3|GRF6_ORYSJ Growth-regulating factor 6 OS=Oryza sativa subsp. japonica OX=39947 GN=GRF6 PE=2 SV=2	XP_011075906.1 growth-regulating factor 2 [Sesamum indicum]	XXXXXXX		-0.741926	3.12608	12.3298	0.0065418	0.0331721	216.462	-0.642913	0.234255	0.00103116	0.00580094
Leryth_000211	sp|Q9LPI5|CID11_ARATH Polyadenylate-binding protein-interacting protein 11 OS=Arabidopsis thaliana OX=3702 GN=CID11 PE=2 SV=1	XP_022009569.1 polyadenylate-binding protein-interacting protein 12 isoform X2 [Helianthus annuus]	XXXXXXX		0.115581	6.24705	4.2361	0.0691314	0.173753	1898.13	0.106314	0.0663959	0.102005	0.233454
Leryth_000213	sp|P52855|RLA1_MAIZE 60S acidic ribosomal protein P1 OS=Zea mays OX=4577 GN=RPP1A PE=1 SV=1	XP_022886929.1 60S acidic ribosomal protein P1-like [Olea europaea var. sylvestris]	RP-LP1, RPLP1; large subunit ribosomal protein LP1	K02942	1.14872	-0.780271	4.91349	0.0533432	0.145008	12.6629	0.398407	0.52397	0.054863	0.148216
Leryth_000214	sp|P52855|RLA1_MAIZE 60S acidic ribosomal protein P1 OS=Zea mays OX=4577 GN=RPP1A PE=1 SV=1	XP_019153568.1 PREDICTED: 60S acidic ribosomal protein P1-like [Ipomoea nil]	RP-LP1, RPLP1; large subunit ribosomal protein LP1	K02942	-0.108366	7.05149	0.721948	0.417636	0.583642	3315.29	-0.0981417	0.127416	0.403151	0.594163
Leryth_000215	*	XP_016567755.1 PREDICTED: uncharacterized protein LOC107866087 [Capsicum annuum]	XXXXXXX		0.289593	1.71032	2.51442	0.146668	0.290004	79.6415	0.216124	0.187581	0.167962	0.333121
Leryth_000217	sp|P19954|PRSP1_SPIOL Ribosome-binding factor PSRP1, chloroplastic OS=Spinacia oleracea OX=3562 GN=PSRP1 PE=1 SV=2	XP_016459845.1 PREDICTED: ribosome-binding factor PSRP1, chloroplastic-like [Nicotiana tabacum]	XXXXXXX		-0.467581	5.7775	10.0568	0.011788	0.0501588	1369.89	-0.420043	0.156622	0.00272423	0.013226
Leryth_000218	sp|Q9XGV9|COMT2_OCIBA Caffeic acid 3-O-methyltransferase 2 OS=Ocimum basilicum OX=39350 GN=COMT2 PE=2 SV=1	XP_027109943.1 caffeic acid 3-O-methyltransferase-like [Coffea arabica]	lipA, LIAS, LIP1, LIP5; lipoyl synthase [EC:2.8.1.8]	K03644	0.248672	7.65002	3.69132	0.0867197	0.203168	5022.83	0.213645	0.133887	0.0821219	0.199819
Leryth_000219	sp|Q9FI03|NHL26_ARATH NDR1/HIN1-like protein 26 OS=Arabidopsis thaliana OX=3702 GN=NHL26 PE=2 SV=1	XP_027109948.1 NDR1/HIN1-like protein 26 [Coffea arabica]	XXXXXXX		-0.176729	3.53762	1.13918	0.313152	0.482634	288.728	-0.142033	0.164922	0.320345	0.511778
Leryth_000222	sp|Q94JX9|NACA2_ARATH Nascent polypeptide-associated complex subunit alpha-like protein 2 OS=Arabidopsis thaliana OX=3702 GN=At3g49470 PE=2 SV=2	KAA8533522.1 hypothetical protein F0562_031044 [Nyssa sinensis]	EGD2, NACA; nascent polypeptide-associated complex subunit alpha	K03626	-0.0296057	5.20464	0.248198	0.630084	0.760106	920.33	-0.0326826	0.068034	0.623202	0.772767
Leryth_000223	sp|Q99JB2|STML2_MOUSE Stomatin-like protein 2, mitochondrial OS=Mus musculus OX=10090 GN=Stoml2 PE=1 SV=1	GFZ16007.1 SPFH/Band 7/PHB domain-containing membrane-associated protein family [Actinidia rufa]	XXXXXXX		0.0795525	5.103	0.718641	0.418181	0.584105	857.625	0.0674643	0.103606	0.493852	0.672116
Leryth_000224	*	XP_019246995.1 PREDICTED: pollen-specific leucine-rich repeat extensin-like protein 1 [Nicotiana attenuata]	XXXXXXX		-0.87755	4.57445	6.17248	0.0368574	0.112498	593.291	-0.661274	0.358759	0.00818686	0.0331094
Leryth_000225	sp|Q56WD3|UN931_ARATH UNC93-like protein 1 OS=Arabidopsis thaliana OX=3702 GN=At1g18000 PE=2 SV=2	XP_016564188.1 PREDICTED: UNC93-like protein 1 [Capsicum annuum]	XXXXXXX		-0.351339	1.37473	1.93489	0.19707	0.353799	62.3409	-0.228215	0.239053	0.198377	0.372288
Leryth_000226	sp|P73625|MUTS2_SYNY3 Endonuclease MutS2 OS=Synechocystis sp. (strain PCC 6803 / Kazusa) OX=1111708 GN=mutS2 PE=3 SV=1	XP_019252098.1 PREDICTED: uncharacterized protein LOC109231028 [Nicotiana attenuata]	XXXXXXX		-0.231742	3.37226	6.54492	0.0303549	0.0981737	256.815	-0.217951	0.105548	0.0285842	0.0903421
Leryth_000228	sp|Q6AWV1|POP5_ARATH Probable ribonuclease P/MRP protein subunit POP5 OS=Arabidopsis thaliana OX=3702 GN=EMB1687 PE=1 SV=1	KAA8540119.1 hypothetical protein F0562_026811 [Nyssa sinensis]	POP5; ribonuclease P/MRP protein subunit POP5 [EC:3.1.26.5]	K03537	0.00667774	4.25642	0.00651103	0.937423	0.963609	476.17	0.00188752	0.0966529	0.984452	0.991888
Leryth_000229	sp|Q9SCK2|LSU3_ARATH Protein RESPONSE TO LOW SULFUR 3 OS=Arabidopsis thaliana OX=3702 GN=LSU3 PE=4 SV=1	XP_024991336.1 protein RESPONSE TO LOW SULFUR 3-like [Cynara cardunculus var. scolymus]	XXXXXXX		-1.35493	5.80097	19.2535	0.00213242	0.0151167	1390.87	-1.24433	0.296837	2.014e-06	2.2631e-05
Leryth_000230	sp|Q9C7F2|AB14B_ARATH ABC transporter B family member 14 OS=Arabidopsis thaliana OX=3702 GN=ABCB14 PE=3 SV=1	XP_028116094.1 LOW QUALITY PROTEIN: ABC transporter B family member 19-like [Camellia sinensis]	ABCB1, CD243; ATP-binding cassette, subfamily B (MDR/TAP), member 1 [EC:7.6.2.2]	K05658	-2.48518	6.18761	145.278	1.3026e-06	0.00011617	1820.98	-2.45924	0.198651	1.8868e-36	4.0054e-34
Leryth_000232	sp|Q9M1Q9|AB21B_ARATH ABC transporter B family member 21 OS=Arabidopsis thaliana OX=3702 GN=ABCB21 PE=1 SV=2	TMW86336.1 hypothetical protein EJD97_021527, partial [Solanum chilense]	ABCB1, CD243; ATP-binding cassette, subfamily B (MDR/TAP), member 1 [EC:7.6.2.2]	K05658	-3.20707	1.4105	134.149	8.8932e-07	9.2428e-05	63.3259	-3.15334	0.339187	1.0131e-21	7.0312e-20
Leryth_000233	sp|P41127|RL131_ARATH 60S ribosomal protein L13-1 OS=Arabidopsis thaliana OX=3702 GN=RPL13B PE=1 SV=1	XP_011075827.1 60S ribosomal protein L13-1-like [Sesamum indicum]	RP-L13e, RPL13; large subunit ribosomal protein L13e	K02873	-0.309448	9.0166	5.64268	0.0410661	0.121147	12952.9	-0.282035	0.130462	0.0190439	0.0654027
Leryth_000234	sp|Q9FFZ2|PP402_ARATH Putative pentatricopeptide repeat-containing protein At5g36300 OS=Arabidopsis thaliana OX=3702 GN=At5g36300 PE=3 SV=3	KAF1001487.1 hypothetical protein AG4045_002498 [Apium graveolens]	XXXXXXX		0.0766037	4.16041	0.965863	0.350948	0.520413	445.214	0.0664828	0.0891617	0.439387	0.626633
Leryth_000235	sp|Q9SZA4|CDC21_ARATH Cell division cycle 20.1, cofactor of APC complex OS=Arabidopsis thaliana OX=3702 GN=CDC20-1 PE=1 SV=1	PIN02786.1 Anaphase promoting complex, Cdc20, Cdh1, and Ama1 subunits [Handroanthus impetiginosus]	CDC20; cell division cycle 20, cofactor of APC complex	K03363	0.153156	4.95654	1.57434	0.240962	0.405835	774.392	0.127886	0.127558	0.277035	0.466929
Leryth_000236	*	XP_019233558.1 PREDICTED: uncharacterized protein LOC109214124 [Nicotiana attenuata]	XXXXXXX		0.166035	1.87162	0.418447	0.533579	0.683678	89.61	0.0953723	0.218856	0.569767	0.732785
Leryth_000237	sp|Q2QAV0|TIO_ARATH Serine/threonine-protein kinase TIO OS=Arabidopsis thaliana OX=3702 GN=TIO PE=1 SV=1	XP_028110043.1 serine/threonine-protein kinase TIO isoform X1 [Camellia sinensis]	FU; fused [EC:2.7.11.1]	K06228	0.32214	3.32097	7.48298	0.0226504	0.0802668	248.319	0.281792	0.132759	0.0204227	0.069269
Leryth_000238	*	XP_031094505.1 uncharacterized protein LOC115998961 [Ipomoea triloba]	XXXXXXX		0.0887195	3.63431	1.43952	0.260317	0.427841	308.755	0.0764733	0.0891785	0.371335	0.563575
Leryth_000239	sp|P91924|ARF_DUGJA ADP-ribosylation factor OS=Dugesia japonica OX=6161 PE=2 SV=3	XP_023872761.1 ADP-ribosylation factor 1-like 2 [Quercus suber]	ARF1_2; ADP-ribosylation factor 1/2	K07937	0.0904755	4.73481	0.664637	0.435604	0.599662	664.402	0.0750366	0.120877	0.505567	0.682016
Leryth_000240	sp|Q9SMV6|XPO1A_ARATH Protein EXPORTIN 1A OS=Arabidopsis thaliana OX=3702 GN=XPO1 PE=1 SV=1	XP_022718569.1 protein EXPORTIN 1A isoform X6 [Durio zibethinus]	XPO1, CRM1; exportin-1	K14290	0.0495638	7.53584	1.09511	0.322158	0.491321	4640.09	0.0443222	0.0403433	0.271692	0.46101
Leryth_000241	sp|Q9LW77|HRD1A_ARATH ERAD-associated E3 ubiquitin-protein ligase HRD1A OS=Arabidopsis thaliana OX=3702 GN=HRD1A PE=2 SV=1	XP_019223606.1 PREDICTED: ERAD-associated E3 ubiquitin-protein ligase HRD1B-like [Nicotiana attenuata]	SYVN1, HRD1; E3 ubiquitin-protein ligase synoviolin [EC:2.3.2.27]	K10601	0.442643	6.45837	85.186	6.1268e-06	0.00029117	2197.77	0.43067	0.05739	2.5424e-14	9.0545e-13
Leryth_000242	sp|Q9M9M9|NDUAC_ARATH Probable NADH dehydrogenase [ubiquinone] 1 alpha subcomplex subunit 12 OS=Arabidopsis thaliana OX=3702 GN=At3g03100 PE=1 SV=1	XP_027162140.1 probable NADH dehydrogenase [ubiquinone] 1 alpha subcomplex subunit 12 [Coffea eugenioides]	NDUFA12; NADH dehydrogenase (ubiquinone) 1 alpha subcomplex subunit 12	K11352	0.0827145	5.66773	2.14474	0.176504	0.328484	1269.58	0.0751078	0.0661495	0.247261	0.433343
Leryth_000243	*	XP_009613871.1 uncharacterized protein LOC104106913 [Nicotiana tomentosiformis]	XXXXXXX		0.0768214	4.301	0.687526	0.428076	0.592429	490.765	0.0645704	0.102313	0.507763	0.683743
Leryth_000244	sp|B5DDX6|SMG9_XENTR Protein SMG9 OS=Xenopus tropicalis OX=8364 GN=smg9 PE=2 SV=1	CAA2999311.1 Hypothetical predicted protein [Olea europaea subsp. europaea]	SMG9; protein SMG9	K18735	-0.120763	4.64962	1.84939	0.206369	0.365646	625.808	-0.115719	0.100853	0.227623	0.409796
Leryth_000245	sp|P31687|4CL2_SOYBN 4-coumarate--CoA ligase 2 OS=Glycine max OX=3847 PE=2 SV=2	BAA08366.2 4-coumarate:CoA ligase [Lithospermum erythrorhizon]	4CL; 4-coumarate--CoA ligase [EC:6.2.1.12]	K01904	1.74574	6.94713	15.3555	0.00412746	0.0239609	3085.86	1.44106	0.54797	0.00044263	0.00281148
Leryth_000246	sp|Q9M9M4|CSLD3_ARATH Cellulose synthase-like protein D3 OS=Arabidopsis thaliana OX=3702 GN=CSLD3 PE=1 SV=1	XP_031115119.1 cellulose synthase-like protein D3 [Ipomoea triloba]	CSLD; cellulose synthase-like protein [EC:2.4.1.-]	K20924	-0.340153	5.48747	5.43372	0.0452566	0.129418	1119.76	-0.299435	0.150887	0.0259288	0.0835472
Leryth_000247	sp|Q6DBG8|ARAD1_ARATH Probable arabinosyltransferase ARAD1 OS=Arabidopsis thaliana OX=3702 GN=ARAD1 PE=1 SV=1	XP_016492430.1 PREDICTED: probable arabinosyltransferase ARAD2 [Nicotiana tabacum]	XXXXXXX		-0.125583	4.21192	2.97917	0.117819	0.250025	461.401	-0.122682	0.0866967	0.141053	0.29495
Leryth_000248	sp|Q9LFD5|BPA1_ARATH Binding partner of ACD11 1 OS=Arabidopsis thaliana OX=3702 GN=BPA1 PE=1 SV=1	XP_019231866.1 PREDICTED: binding partner of ACD11 1-like [Nicotiana attenuata]	XXXXXXX		-0.032493	6.45666	0.676936	0.431532	0.595803	2195.23	-0.0369189	0.0438385	0.395173	0.586582
Leryth_000249	sp|Q9M8T9|MCC1_ARATH Histone acetyltransferase MCC1 OS=Arabidopsis thaliana OX=3702 GN=MCC1 PE=2 SV=1	XP_020548881.1 histone acetyltransferase MCC1 [Sesamum indicum]	MCC1; histone acetyltransferase MCC1 [EC:2.3.1.48]	K22767	-0.0006089	5.05254	6.8177e-05	0.993589	0.996117	828.184	-0.00557	0.0864476	0.945427	0.970666
Leryth_000250	sp|A0A3G5BB24|NBS_NARPS Norbelladine synthase OS=Narcissus pseudonarcissus OX=39639 GN=NBS PE=1 SV=1	KAF5958959.1 hypothetical protein HYC85_000168 [Camellia sinensis]	XXXXXXX		0.366943	6.92508	15.4181	0.00335631	0.0209368	3037.94	0.338083	0.105555	0.00069824	0.00415927
Leryth_000251	sp|Q2KJJ5|TBL3_BOVIN Transducin beta-like protein 3 OS=Bos taurus OX=9913 GN=TBL3 PE=2 SV=1	GAV88863.1 Utp13 domain-containing protein [Cephalotus follicularis]	UTP13, TBL3; U3 small nucleolar RNA-associated protein 13	K14555	-0.0113775	6.46675	0.0375146	0.850646	0.91076	2210.26	-0.0160044	0.066251	0.803689	0.891099
Leryth_000252	sp|A0A059TC02|CCR1_PETHY Cinnamoyl-CoA reductase 1 OS=Petunia hybrida OX=4102 GN=CCR1 PE=1 SV=1	KAF3432646.1 hypothetical protein FNV43_RR23748 [Rhamnella rubrinervis]	XXXXXXX		0.286286	3.82886	1.38102	0.271369	0.438803	353.968	0.188592	0.214809	0.262917	0.452109
Leryth_000253	sp|Q42602|C89A2_ARATH Cytochrome P450 89A2 OS=Arabidopsis thaliana OX=3702 GN=CYP89A2 PE=2 SV=2	XXXXXXX	XXXXXXX		0.313939	0.778599	1.34778	0.275015	0.442948	41.075	0.175592	0.245967	0.318056	0.509949
Leryth_000255	sp|Q9SRQ1|C89A9_ARATH Cytochrome P450 89A9 OS=Arabidopsis thaliana OX=3702 GN=CYP89A9 PE=2 SV=1	KDO39081.1 hypothetical protein CISIN_1g0404891mg, partial [Citrus sinensis]	CYP89A; cytochrome P450 family 89 subfamily A [EC:1.14.-.-]	K24184	3.08745	-1.30608	44.0244	8.7691e-05	0.00164961	8.38385	2.84639	0.712048	5.7822e-06	5.8808e-05
Leryth_000257	sp|Q9SRQ1|C89A9_ARATH Cytochrome P450 89A9 OS=Arabidopsis thaliana OX=3702 GN=CYP89A9 PE=2 SV=1	XP_008234223.1 PREDICTED: cytochrome P450 89A2-like [Prunus mume]	CYP89A; cytochrome P450 family 89 subfamily A [EC:1.14.-.-]	K24184	-0.331846	8.14681	2.98646	0.119134	0.25205	7090.41	-0.267708	0.182647	0.0825725	0.200554
Leryth_000258	sp|Q84UQ3|C3H56_ORYSJ Zinc finger CCCH domain-containing protein 56 OS=Oryza sativa subsp. japonica OX=39947 GN=Os08g0159800 PE=4 SV=1	XP_006347340.1 PREDICTED: zinc finger CCCH domain-containing protein 56-like [Solanum tuberosum]	XXXXXXX		0.545226	3.66406	29.895	0.00037228	0.00441056	315.263	0.511937	0.116728	3.5425e-06	3.792e-05
Leryth_000259	sp|Q9M8T3|Y2910_ARATH Putative gamma-glutamylcyclotransferase At3g02910 OS=Arabidopsis thaliana OX=3702 GN=At3g02910 PE=2 SV=2	XP_011084635.1 putative gamma-glutamylcyclotransferase At3g02910 [Sesamum indicum]	GGACT; gamma-glutamylaminecyclotransferase [EC:2.3.2.-]	K19761	0.315042	1.83155	1.52769	0.247204	0.413425	87.3644	0.196888	0.233755	0.25942	0.448123
Leryth_000260	sp|P50027|DNAJH_SYNY3 DnAJ-like protein slr0093 OS=Synechocystis sp. (strain PCC 6803 / Kazusa) OX=1111708 GN=slr0093 PE=4 SV=1	XP_022868785.1 uncharacterized protein LOC111388338 isoform X1 [Olea europaea var. sylvestris]	XXXXXXX		-0.0005964	3.56658	5.088e-05	0.994462	0.996657	294.579	-0.004347	0.097953	0.961297	0.978927
Leryth_000261	*	XP_027103424.1 uncharacterized protein LOC113724755 [Coffea arabica]	XXXXXXX		-0.239297	4.22788	3.49343	0.0938503	0.214065	466.144	-0.212442	0.135764	0.0854931	0.20587
Leryth_000263	sp|Q0WQG8|GTG2_ARATH GPCR-type G protein 2 OS=Arabidopsis thaliana OX=3702 GN=GTG2 PE=1 SV=2	GER33924.1 GPCR-type G protein [Striga asiatica]	XXXXXXX		0.0761804	5.61173	1.95617	0.194844	0.351193	1221.38	0.0672114	0.0653905	0.290452	0.481338
Leryth_000264	sp|Q9M8T5|Y3293_ARATH WEB family protein At3g02930, chloroplastic OS=Arabidopsis thaliana OX=3702 GN=At3g02930 PE=3 SV=1	XP_011084631.1 WEB family protein At3g02930, chloroplastic [Sesamum indicum]	XXXXXXX		-0.100259	5.26804	0.983195	0.34687	0.516779	961.628	-0.0953738	0.108213	0.349867	0.54201
Leryth_000265	sp|Q38998|AKT1_ARATH Potassium channel AKT1 OS=Arabidopsis thaliana OX=3702 GN=AKT1 PE=1 SV=2	PSS17781.1 Potassium channel like [Actinidia chinensis var. chinensis]	AKT, KAT, GORK, SKOR; potassium channel	K21867	-0.128796	-0.362334	0.287693	0.604477	0.740385	17.4184	-0.0664871	0.243255	0.69655	0.824805
Leryth_000266	sp|Q9ZQG9|E1314_ARATH Glucan endo-1,3-beta-glucosidase 14 OS=Arabidopsis thaliana OX=3702 GN=At2g27500 PE=2 SV=2	XP_011090341.1 glucan endo-1,3-beta-glucosidase 14 [Sesamum indicum]	XXXXXXX		-0.217677	6.26323	14.5626	0.00398044	0.0233577	1919.68	-0.21474	0.0681876	0.00125777	0.00686871
Leryth_000267	sp|P27788|FER3_MAIZE Ferredoxin-3, chloroplastic OS=Zea mays OX=4577 GN=FDX3 PE=1 SV=1	XP_030957217.1 ferredoxin, root R-B2 [Quercus lobata]	petF; ferredoxin	K02639	-0.0492886	4.53233	0.16751	0.691735	0.805408	576.495	-0.0476189	0.125931	0.687926	0.818848
Leryth_000268	sp|F4HW17|TMN5_ARATH Transmembrane 9 superfamily member 5 OS=Arabidopsis thaliana OX=3702 GN=TMN5 PE=2 SV=1	KAA8549864.1 hypothetical protein F0562_001548 [Nyssa sinensis]	TM9SF1; transmembrane 9 superfamily member 1	K17085	0.428347	4.37549	36.0227	0.00018788	0.00275103	517.392	0.408542	0.0863812	9.6129e-07	1.1538e-05
Leryth_000269	sp|Q93XM6|TGA9_ARATH Transcription factor TGA9 OS=Arabidopsis thaliana OX=3702 GN=TGA9 PE=1 SV=1	XP_027083672.1 transcription factor TGA9-like isoform X3 [Coffea arabica]	TGA; transcription factor TGA	K14431	-0.263792	7.97217	19.2895	0.00166668	0.0126999	6280.31	-0.262925	0.0570935	2.8281e-06	3.0854e-05
Leryth_000270	*	GFQ02961.1 hypothetical protein PHJA_002439900 [Phtheirospermum japonicum]	XXXXXXX		-1.52608	2.40581	41.017	0.00011507	0.00196548	129.766	-1.45915	0.252036	5.1226e-10	1.0604e-08
Leryth_000271	sp|Q9XH43|CET2_TOBAC CEN-like protein 2 OS=Nicotiana tabacum OX=4097 GN=CET2 PE=2 SV=1	XP_019244671.1 PREDICTED: CEN-like protein 2 [Nicotiana attenuata]	PEBP, TFS1; phosphatidylethanolamine-binding protein	K06910	1.02518	3.84368	22.8544	0.00106917	0.00932402	358.417	0.936627	0.233029	6.1044e-06	6.1881e-05
Leryth_000272	sp|Q9SGD1|ZWIP3_ARATH Zinc finger protein WIP3 OS=Arabidopsis thaliana OX=3702 GN=WIP3 PE=2 SV=1	XP_011045037.1 PREDICTED: zinc finger protein WIP3 isoform X1 [Populus euphratica]	XXXXXXX		0.797892	4.26048	21.5684	0.00125636	0.010391	478.06	0.726689	0.189775	2.0039e-05	0.00018262
Leryth_000273	sp|Q9SGD2|GT29A_ARATH Beta-1,6-galactosyltransferase GALT29A OS=Arabidopsis thaliana OX=3702 GN=GALT29A PE=1 SV=1	XP_016465034.1 PREDICTED: beta-1,6-galactosyltransferase GALT29A isoform X1 [Nicotiana tabacum]	GALT29A; beta-1,6-galactosyltransferase [EC:2.4.1.-]	K00786	-0.418885	3.78348	9.60851	0.0124587	0.0521826	342.414	-0.376619	0.149684	0.00510101	0.0223316
Leryth_000274	*	XP_009599528.1 uncharacterized protein LOC104095179 isoform X1 [Nicotiana tomentosiformis]	XXXXXXX		-0.180508	4.25702	7.30804	0.0238855	0.0833657	476.106	-0.177081	0.0820065	0.0255255	0.0825502
Leryth_000276	sp|Q652L2|HIRA_ORYSJ Protein HIRA OS=Oryza sativa subsp. japonica OX=39947 GN=Os09g0567700 PE=2 SV=1	XP_027159840.1 protein HIRA isoform X1 [Coffea eugenioides]	HIRA, HIR1; protein HIRA/HIR1	K11293	-0.204159	5.53395	16.5805	0.00268857	0.0178314	1157.2	-0.203628	0.0619202	0.00079686	0.00465455
Leryth_000277	sp|Q93ZB9|FACR3_ARATH Fatty acyl-CoA reductase 3 OS=Arabidopsis thaliana OX=3702 GN=FAR3 PE=1 SV=1	XP_016475813.1 PREDICTED: alcohol-forming fatty acyl-CoA reductase-like, partial [Nicotiana tabacum]	FAR; alcohol-forming fatty acyl-CoA reductase [EC:1.2.1.84]	K13356	0.0432008	0.565496	0.00549202	0.942595	0.967049	35.4742	0.00657754	0.291014	0.965337	0.981105
Leryth_000278	sp|Q93ZB9|FACR3_ARATH Fatty acyl-CoA reductase 3 OS=Arabidopsis thaliana OX=3702 GN=FAR3 PE=1 SV=1	CAA2984850.1 alcohol-forming fatty acyl- reductase-like [Olea europaea subsp. europaea]	FAR; alcohol-forming fatty acyl-CoA reductase [EC:1.2.1.84]	K13356	0.162522	3.2092	0.0876756	0.774434	0.86054	230.356	0.0338392	0.295663	0.80812	0.89383
Leryth_000279	sp|Q680B9|PRRP2_ARATH Proteinaceous RNase P 2 OS=Arabidopsis thaliana OX=3702 GN=PRORP2 PE=1 SV=1	TMW90741.1 hypothetical protein EJD97_015318 [Solanum chilense]	PRORP; proteinaceous RNase P [EC:3.1.26.5]	K18213	0.0629435	4.20297	1.12072	0.31687	0.486177	458.656	0.0547897	0.0747784	0.452457	0.638447
Leryth_000281	sp|F4HW04|DPOE1_ARATH DNA polymerase epsilon catalytic subunit A OS=Arabidopsis thaliana OX=3702 GN=POL2A PE=1 SV=1	XP_016481041.1 PREDICTED: DNA polymerase epsilon catalytic subunit A-like, partial [Nicotiana tabacum]	POLE; DNA polymerase epsilon subunit 1 [EC:2.7.7.7]	K02324	0.0392382	5.1584	0.231344	0.641805	0.768811	891.221	0.0313916	0.0910507	0.720761	0.84083
Leryth_000282	sp|Q8W4D0|CPY71_ARATH Peptidyl-prolyl cis-trans isomerase CYP71 OS=Arabidopsis thaliana OX=3702 GN=CYP71 PE=1 SV=1	CAB4101822.1 unnamed protein product [Lactuca saligna]	PPWD1; peptidylprolyl isomerase domain and WD repeat-containing protein 1 [EC:5.2.1.8]	K12736	-0.141118	5.2583	6.33149	0.032541	0.10325	955.231	-0.140668	0.064574	0.0261882	0.0841451
Leryth_000283	sp|Q55535|Y328_SYNY3 Putative low molecular weight protein-tyrosine-phosphatase slr0328 OS=Synechocystis sp. (strain PCC 6803 / Kazusa) OX=1111708 GN=slr0328 PE=1 SV=1	PSR86505.1 Low molecular weight protein-tyrosine-phosphatase [Actinidia chinensis var. chinensis]	E3.1.3.48; protein-tyrosine phosphatase [EC:3.1.3.48]	K01104	-0.136627	4.55422	3.94426	0.0777285	0.188249	585.715	-0.134115	0.0818498	0.0902229	0.213687
Leryth_000284	sp|Q6H6N5|NIN3_ORYSJ Neutral/alkaline invertase 3, chloroplastic OS=Oryza sativa subsp. japonica OX=39947 GN=NIN3 PE=2 SV=1	THU50204.1 hypothetical protein C4D60_Mb06t17670 [Musa balbisiana]	XXXXXXX		-0.105319	6.1081	3.75695	0.0839642	0.198623	1723.79	-0.10647	0.0656984	0.0977155	0.226196
Leryth_000285	*	XP_007132401.1 hypothetical protein PHAVU_011G091700g [Phaseolus vulgaris]	XXXXXXX		0.0424969	7.30222	0.501529	0.496447	0.653376	3945.85	0.0361362	0.0620383	0.553776	0.720218
Leryth_000286	sp|Q9M209|CER7_ARATH Exosome complex component RRP45B OS=Arabidopsis thaliana OX=3702 GN=RRP45B PE=2 SV=1	CDP15071.1 unnamed protein product [Coffea canephora]	RRP45, EXOSC9; exosome complex component RRP45	K03678	-0.118429	4.87482	2.65688	0.136938	0.277059	731.798	-0.115488	0.0823297	0.146278	0.302304
Leryth_000287	sp|P21342|PFPA_SOLTU Pyrophosphate--fructose 6-phosphate 1-phosphotransferase subunit alpha OS=Solanum tuberosum OX=4113 GN=PFP-ALPHA PE=1 SV=2	XP_022141547.1 pyrophosphate--fructose 6-phosphate 1-phosphotransferase subunit alpha [Momordica charantia]	pfp, PFP; diphosphate-dependent phosphofructokinase [EC:2.7.1.90]	K00895	0.0212936	6.19899	0.0922696	0.768096	0.857171	1835.8	0.0153163	0.0809104	0.846063	0.91567
Leryth_000288	*	XP_002267642.1 PREDICTED: syncoilin [Vitis vinifera]	XXXXXXX		-0.643881	4.2367	21.0695	0.00128121	0.0105421	469.558	-0.599781	0.157942	3.1713e-05	0.00027627
Leryth_000289	sp|Q69XV0|BZP50_ORYSJ bZIP transcription factor 50 OS=Oryza sativa subsp. japonica OX=39947 GN=BZIP50 PE=2 SV=1	PSR99457.1 BZIP transcription factor [Actinidia chinensis var. chinensis]	XXXXXXX		1.4045	6.98408	139.876	8.3681e-07	9.1128e-05	3165.91	1.3783	0.134017	6.6664e-26	6.3034e-24
Leryth_000290	sp|Q8RY95|SPL14_ARATH Squamosa promoter-binding-like protein 14 OS=Arabidopsis thaliana OX=3702 GN=SPL14 PE=1 SV=3	XP_034674641.1 squamosa promoter-binding-like protein 14 [Vitis riparia]	XXXXXXX		0.131695	6.33386	7.61388	0.0217775	0.0780067	2015.99	0.123634	0.0572117	0.0281896	0.0892812
Leryth_000291	*	PIM98885.1 hypothetical protein CDL12_28629 [Handroanthus impetiginosus]	XXXXXXX		0.641555	4.02364	5.90867	0.039458	0.118026	405.244	0.485641	0.265811	0.0164777	0.0583183
Leryth_000292	*	KDP36714.1 hypothetical protein JCGZ_08005 [Jatropha curcas]	phoD; alkaline phosphatase D [EC:3.1.3.1]	K01113	0.0131446	3.86842	0.0325108	0.860836	0.91651	363.303	0.00753769	0.0860579	0.928353	0.961328
Leryth_000293	sp|Q9SRE5|Y1666_ARATH Uncharacterized protein At1g76660 OS=Arabidopsis thaliana OX=3702 GN=At1g76660 PE=2 SV=1	KAA8528834.1 hypothetical protein F0562_036189 [Nyssa sinensis]	XXXXXXX		0.126444	4.97292	2.07772	0.182749	0.336136	783.294	0.111236	0.0970012	0.230383	0.413092
Leryth_000294	*	XP_030492103.1 uncharacterized protein LOC115708068 isoform X2 [Cannabis sativa]	XXXXXXX		0.020045	2.52405	0.030191	0.865835	0.91976	141.78	0.0136164	0.125074	0.907065	0.950018
Leryth_000295	sp|F4JIF5|TCX2_ARATH Protein tesmin/TSO1-like CXC 2 OS=Arabidopsis thaliana OX=3702 GN=TCX2 PE=1 SV=1	XP_027183543.1 CRC domain-containing protein TSO1-like isoform X1 [Coffea eugenioides]	LIN54; protein lin-54	K21776	0.048793	4.5256	0.589867	0.461802	0.622758	574.085	0.0402719	0.0754376	0.584159	0.743103
Leryth_000296	*	XP_020550208.1 uncharacterized protein LOC105164851 [Sesamum indicum]	XXXXXXX		1.70747	-0.313285	11.0326	0.0086998	0.0404664	18.7295	1.2568	0.668431	0.0026478	0.0129122
Leryth_000298	sp|Q8VWQ5|WRK50_ARATH Probable WRKY transcription factor 50 OS=Arabidopsis thaliana OX=3702 GN=WRKY50 PE=2 SV=1	XP_006288778.1 probable WRKY transcription factor 50 [Capsella rubella]	XXXXXXX		0.0502471	4.2882	0.51709	0.490016	0.647311	486.742	0.0421311	0.0837646	0.601734	0.755806
Leryth_000299	sp|Q9LRR4|R13L1_ARATH Putative disease resistance RPP13-like protein 1 OS=Arabidopsis thaliana OX=3702 GN=RPPL1 PE=3 SV=1	XP_027065532.1 putative disease resistance protein RGA3 [Coffea arabica]	XXXXXXX		-0.0473499	5.07362	0.778395	0.400183	0.567267	840.458	-0.0505717	0.0659603	0.433552	0.621661
Leryth_000301	sp|P20238|MT1_ERYGU Metallothionein-like protein 1 OS=Erythranthe guttata OX=4155 PE=3 SV=1	BAA77023.1 metallothionein-like protein, partial [Lithospermum erythrorhizon]	XXXXXXX		0.560837	11.1291	18.8365	0.00179921	0.0134404	55997.7	0.526427	0.122125	5.6127e-06	5.7354e-05
Leryth_000302	sp|Q41050|OEP16_PEA Outer envelope pore protein 16, chloroplastic OS=Pisum sativum OX=3888 GN=OEP16 PE=1 SV=1	KAE9463531.1 hypothetical protein C3L33_04560, partial [Rhododendron williamsianum]	XXXXXXX		0.105933	3.01798	0.371378	0.557059	0.702802	200.392	0.0764442	0.165006	0.594627	0.750187
Leryth_000303	*	XP_018632299.1 uncharacterized protein LOC104113771 isoform X2 [Nicotiana tomentosiformis]	XXXXXXX		0.503268	2.64571	12.233	0.00656481	0.0332397	155.142	0.44121	0.165218	0.00259086	0.0126865
Leryth_000305	*	XP_022843994.1 uncharacterized protein LOC111367384 [Olea europaea var. sylvestris]	PIGH, GPI15; phosphatidylinositol N-acetylglucosaminyltransferase subunit H	K03858	-0.0630024	2.81513	0.350685	0.568048	0.711288	174.052	-0.0574002	0.119001	0.604486	0.758119
Leryth_000310	sp|F4I3Z5|SKI3_ARATH Tetratricopeptide repeat protein SKI3 OS=Arabidopsis thaliana OX=3702 GN=SKI3 PE=1 SV=1	CAA2964190.1 tetratricopeptide repeat SKI3 [Olea europaea subsp. europaea]	SKI3, TTC37; superkiller protein 3	K12600	-0.121443	6.00179	4.59956	0.0600267	0.157735	1600.81	-0.121841	0.0666489	0.0617413	0.161968
Leryth_000311	*	XP_007016439.1 PREDICTED: uncharacterized protein At3g17950 isoform X2 [Theobroma cacao]	XXXXXXX		-0.137549	1.22968	0.415361	0.535059	0.68494	56.4192	-0.0937209	0.202664	0.560822	0.725938
Leryth_000313	sp|P21269|CCA1_YEAST CCA tRNA nucleotidyltransferase, mitochondrial OS=Saccharomyces cerevisiae (strain ATCC 204508 / S288c) OX=559292 GN=CCA1 PE=1 SV=1	XP_018731531.1 PREDICTED: putative CCA tRNA nucleotidyltransferase 2 isoform X5 [Eucalyptus grandis]	XXXXXXX		-0.397038	0.797756	3.96516	0.0770697	0.187238	41.2008	-0.28743	0.227898	0.103734	0.236239
Leryth_000314	*	KAE8039036.1 hypothetical protein FH972_011481 [Carpinus fangiana]	XXXXXXX		-0.0508484	0.725503	0.0526862	0.823495	0.893939	39.477	-0.0347308	0.208653	0.829582	0.90613
Leryth_000317	sp|P09189|HSP7C_PETHY Heat shock cognate 70 kDa protein OS=Petunia hybrida OX=4102 GN=HSP70 PE=2 SV=1	XP_017984687.1 PREDICTED: heat shock cognate 70 kDa protein 2 [Theobroma cacao]	HSPA1s; heat shock 70kDa protein 1/2/6/8	K03283	-1.24539	4.54015	62.5616	2.5896e-05	0.00073799	580.232	-1.20722	0.174994	4.3913e-13	1.3487e-11
Leryth_000318	*	XP_009800615.1 PREDICTED: uncharacterized protein LOC104246501 [Nicotiana sylvestris]	XXXXXXX		-0.579738	6.74693	2.86619	0.127586	0.263705	2683.8	-0.290702	0.326441	0.13534	0.286045
Leryth_000319	sp|P62785|H41_WHEAT Histone H4 variant TH011 OS=Triticum aestivum OX=4565 PE=3 SV=2	XP_018728949.1 PREDICTED: histone H4-like isoform X2 [Eucalyptus grandis]	H4; histone H4	K11254	0.0192314	4.24862	0.0190132	0.89334	0.93686	473.205	0.0112392	0.13974	0.930322	0.962229
Leryth_000320	*	PIN24359.1 hypothetical protein CDL12_02892 [Handroanthus impetiginosus]	XXXXXXX		-0.0157571	4.01756	0.0552077	0.819404	0.89082	403.115	-0.0193091	0.0818695	0.807182	0.893354
Leryth_000321	sp|Q9ZSK4|ADF3_ARATH Actin-depolymerizing factor 3 OS=Arabidopsis thaliana OX=3702 GN=ADF3 PE=1 SV=1	XP_023749812.1 actin-depolymerizing factor 2 [Lactuca sativa]	CFL; cofilin	K05765	-0.022383	7.15034	0.191212	0.672034	0.79133	3551.56	-0.0271731	0.0511124	0.595721	0.75078
Leryth_000322	sp|P19177|H2A_PETCR Histone H2A OS=Petroselinum crispum OX=4043 PE=2 SV=1	P19177.1 RecName: Full=Histone H2A [Petroselinum crispum]	H2A; histone H2A	K11251	-0.164047	6.17367	0.92641	0.362326	0.531087	1803.05	-0.135122	0.158976	0.33183	0.523447
Leryth_000323	sp|Q14011|CIRBP_HUMAN Cold-inducible RNA-binding protein OS=Homo sapiens OX=9606 GN=CIRBP PE=1 SV=1	XP_016547697.1 PREDICTED: cold-inducible RNA-binding protein-like [Capsicum annuum]	CIRBP; cold-inducible RNA-binding protein	K13195	-0.0305211	3.53729	0.0851831	0.776892	0.862375	288.233	-0.033355	0.112364	0.753875	0.861252
Leryth_000324	sp|P28186|RAE1C_ARATH Ras-related protein RABE1c OS=Arabidopsis thaliana OX=3702 GN=RABE1C PE=1 SV=1	XP_023761049.1 ras-related protein RABE1c [Lactuca sativa]	RAB8A, MEL; Ras-related protein Rab-8A	K07901	0.0516121	6.3045	1.32075	0.279568	0.447767	1975.26	0.0461006	0.052364	0.372963	0.565301
Leryth_000325	sp|Q9SLD4|ZAT11_ARATH Zinc finger protein ZAT11 OS=Arabidopsis thaliana OX=3702 GN=ZAT11 PE=2 SV=1	XP_034929328.1 zinc finger protein ZAT11-like [Populus alba]	XXXXXXX		-0.0864658	0.49309	0.0505663	0.827015	0.895665	33.4103	-0.0392076	0.262934	0.806819	0.893107
Leryth_000326	*	XP_027087771.1 uncharacterized protein LOC113709248 [Coffea arabica]	XXXXXXX		1.19372	2.02278	15.6947	0.00327199	0.0205782	100.651	1.0276	0.336092	0.0001808	0.00129416
Leryth_000327	sp|O80626|RL352_ARATH 60S ribosomal protein L35-2 OS=Arabidopsis thaliana OX=3702 GN=RPL35B PE=2 SV=1	XP_006436132.1 60S ribosomal protein L35 [Citrus clementina]	RP-L35e, RPL35; large subunit ribosomal protein L35e	K02918	-0.290236	3.23181	2.44998	0.151426	0.296276	232.513	-0.2299	0.183059	0.135616	0.286515
Leryth_000329	sp|Q9FN92|Y5597_ARATH Probable receptor-like protein kinase At5g59700 OS=Arabidopsis thaliana OX=3702 GN=At5g59700 PE=1 SV=1	CDP08976.1 unnamed protein product [Coffea canephora]	XXXXXXX		-0.335471	2.98604	9.01472	0.0146041	0.0585495	196.198	-0.306371	0.127534	0.00913562	0.0362761
Leryth_000330	sp|Q9LX66|HERK_ARATH Receptor-like protein kinase HERK 1 OS=Arabidopsis thaliana OX=3702 GN=HERK1 PE=1 SV=1	XP_011089398.1 receptor-like protein kinase HERK 1 [Sesamum indicum]	XXXXXXX		-0.0953869	4.30481	1.28119	0.286427	0.454837	492.356	-0.0913064	0.0974591	0.326206	0.517536
Leryth_000331	sp|Q9LX66|HERK_ARATH Receptor-like protein kinase HERK 1 OS=Arabidopsis thaliana OX=3702 GN=HERK1 PE=1 SV=1	RVW66081.1 Receptor-like protein kinase HERK 1 [Vitis vinifera]	XXXXXXX		-0.139669	3.52382	2.45521	0.150976	0.295824	285.607	-0.132439	0.102065	0.171689	0.337846
Leryth_000332	sp|Q9XES1|ECA4_ARATH Calcium-transporting ATPase 4, endoplasmic reticulum-type OS=Arabidopsis thaliana OX=3702 GN=ECA4 PE=2 SV=2	EYU18906.1 hypothetical protein MIMGU_mgv1a0005742mg, partial [Erythranthe guttata]	ATP2C; P-type Ca2+ transporter type 2C [EC:7.2.2.10]	K01537	-0.133967	5.42508	4.80972	0.0554444	0.149092	1072.5	-0.133151	0.0697104	0.0504595	0.138937
Leryth_000333	sp|Q9FDX8|HD1_ORYSJ Zinc finger protein HD1 OS=Oryza sativa subsp. japonica OX=39947 GN=HD1 PE=1 SV=1	XP_019224157.1 PREDICTED: two-component response regulator-like APRR5 [Nicotiana attenuata]	XXXXXXX		-0.614825	-0.374725	2.27238	0.165371	0.314274	16.8985	-0.232065	0.337452	0.196237	0.369713
Leryth_000334	sp|Q9FJD6|RBOHH_ARATH Putative respiratory burst oxidase homolog protein H OS=Arabidopsis thaliana OX=3702 GN=RBOHH PE=3 SV=1	XP_016480024.1 PREDICTED: putative respiratory burst oxidase homolog protein H isoform X2 [Nicotiana tabacum]	XXXXXXX		-0.588633	4.06764	5.89885	0.0394419	0.117994	416.906	-0.466874	0.246168	0.0154302	0.0553986
Leryth_000335	sp|O82179|GCSH2_ARATH Glycine cleavage system H protein 2, mitochondrial OS=Arabidopsis thaliana OX=3702 GN=GDH2 PE=2 SV=1	XP_019224197.1 PREDICTED: glycine cleavage system H protein 2, mitochondrial-like [Nicotiana attenuata]	gcvH, GCSH; glycine cleavage system H protein	K02437	0.081423	4.84592	1.18857	0.303454	0.472425	717.352	0.0715575	0.0853766	0.386046	0.577921
Leryth_000336	*	XXXXXXX	XXXXXXX		0.033849	2.58208	0.0692102	0.79831	0.876802	147.791	0.0256312	0.135618	0.836865	0.910494
Leryth_000339	sp|Q9SIB6|PBL6_ARATH Probable serine/threonine-protein kinase PBL6 OS=Arabidopsis thaliana OX=3702 GN=PBL6 PE=2 SV=1	RAL46119.1 hypothetical protein DM860_006273 [Cuscuta australis]	XXXXXXX		0.410717	5.80835	28.9282	0.00041887	0.0047952	1399.67	0.388656	0.090791	8.5267e-06	8.3467e-05
Leryth_000340	sp|Q09818|YAC4_SCHPO Putative general negative regulator of transcription C16C9.04c OS=Schizosaccharomyces pombe (strain 972 / ATCC 24843) OX=284812 GN=SPAC16C9.04c PE=3 SV=1	CAN64164.1 hypothetical protein VITISV_018167, partial [Vitis vinifera]	CNOT4, NOT4, MOT2; CCR4-NOT transcription complex subunit 4 [EC:2.3.2.27]	K10643	0.102439	7.24138	3.35479	0.0996466	0.223006	3782.92	0.0941305	0.0583423	0.100757	0.231431
Leryth_000341	sp|D3U716|AROD2_PETHY Arogenate dehydratase 2 OS=Petunia hybrida OX=4102 GN=ADT2 PE=1 SV=1	ACY79503.1 arogenate dehydratase 2 [Petunia x hybrida]	ADT, PDT; arogenate/prephenate dehydratase [EC:4.2.1.91 4.2.1.51]	K05359	0.122682	2.13533	0.831023	0.38533	0.552939	108.078	0.0950399	0.145341	0.467277	0.650297
Leryth_000342	sp|Q84TE9|DOF53_ARATH Dof zinc finger protein DOF5.3 OS=Arabidopsis thaliana OX=3702 GN=DOF5.3 PE=2 SV=1	KAA8543994.1 hypothetical protein F0562_021829 [Nyssa sinensis]	XXXXXXX		-0.108465	3.80756	0.550877	0.476552	0.635374	348.401	-0.0921897	0.148645	0.486775	0.666844
Leryth_000343	sp|Q42601|CARB_ARATH Carbamoyl-phosphate synthase large chain, chloroplastic OS=Arabidopsis thaliana OX=3702 GN=CARB PE=1 SV=1	KAF5207851.1 Carbamoyl-phosphate synthase large chain, partial [Thalictrum thalictroides]	carB, CPA2; carbamoyl-phosphate synthase large subunit [EC:6.3.5.5]	K01955	-0.103624	0.967	0.203817	0.662152	0.78404	46.7989	-0.0682061	0.208463	0.674486	0.80941
Leryth_000344	sp|Q9LQR0|LBD1_ARATH LOB domain-containing protein 1 OS=Arabidopsis thaliana OX=3702 GN=LBD1 PE=2 SV=1	KAA3458969.1 LOB domain-containing protein 1-like [Gossypium australe]	XXXXXXX		1.919	2.73423	43.54	0.00010481	0.00185175	165.883	1.82377	0.304513	1.2423e-10	2.8107e-09
Leryth_000345	sp|Q84MB2|TIF8_ARATH Protein TIFY 8 OS=Arabidopsis thaliana OX=3702 GN=TIFY8 PE=1 SV=1	XP_019247934.1 PREDICTED: protein TIFY 8 isoform X1 [Nicotiana attenuata]	XXXXXXX		-0.0045325	4.39901	0.0018872	0.966281	0.980286	525.907	-0.0083948	0.114404	0.936761	0.96612
Leryth_000346	sp|P48620|FAD3C_SESIN Omega-3 fatty acid desaturase, chloroplastic OS=Sesamum indicum OX=4182 GN=FAD7 PE=2 SV=1	QGQ76723.1 delta-15-desaturase [Buglossoides arvensis]	FAD3, FAD7, FAD8, desB; acyl-lipid omega-3 desaturase [EC:1.14.19.25 1.14.19.35 1.14.19.36]	K10257	0.354017	1.01904	3.84938	0.0808113	0.193439	48.8241	0.262594	0.205032	0.113815	0.252762
Leryth_000347	*	XP_027174757.1 uncharacterized protein LOC113774414 [Coffea eugenioides]	XXXXXXX		0.835648	0.523034	11.0394	0.00868549	0.040426	34.2119	0.647375	0.318617	0.00615301	0.0260614
Leryth_000348	sp|Q39963|PDX1_HEVBR Probable pyridoxal 5'-phosphate synthase subunit PDX1 OS=Hevea brasiliensis OX=3981 GN=PDX1 PE=2 SV=1	XP_019167714.1 PREDICTED: probable pyridoxal 5'-phosphate synthase subunit PDX1 [Ipomoea nil]	pdxS, pdx1; pyridoxal 5'-phosphate synthase pdxS subunit [EC:4.3.3.6]	K06215	0.763955	4.42941	20.3175	0.00153477	0.01197	537.267	0.692626	0.186986	3.5813e-05	0.00030796
Leryth_000349	sp|Q8LDP4|CP19D_ARATH Peptidyl-prolyl cis-trans isomerase CYP19-4 OS=Arabidopsis thaliana OX=3702 GN=CYP19-4 PE=1 SV=2	XP_008355066.2 peptidyl-prolyl cis-trans isomerase CYP19-4-like [Malus domestica]	E5.2.1.8; peptidylprolyl isomerase [EC:5.2.1.8]	K01802	-0.618705	0.384037	9.42861	0.0130652	0.0541765	30.5243	-0.470056	0.270902	0.0209829	0.070803
Leryth_000350	sp|O80568|ITPK4_ARATH Inositol 1,3,4-trisphosphate 5/6-kinase 4 OS=Arabidopsis thaliana OX=3702 GN=ITPK4 PE=1 SV=2	XP_016462717.1 PREDICTED: inositol 1,3,4-trisphosphate 5/6-kinase 4-like [Nicotiana tabacum]	ITPK4; inositol-1,3,4-trisphosphate 5/6-kinase [EC:2.7.1.159]	K01765	0.118131	5.03078	3.23858	0.10486	0.230829	815.933	0.10705	0.0783821	0.159648	0.321908
Leryth_000351	sp|Q8WVJ2|NUDC2_HUMAN NudC domain-containing protein 2 OS=Homo sapiens OX=9606 GN=NUDCD2 PE=1 SV=1	XP_027170900.1 nudC domain-containing protein 2 [Coffea eugenioides]	XXXXXXX		0.170137	5.15792	7.21016	0.0246129	0.0852009	891.05	0.158335	0.0746873	0.0294076	0.0921508
Leryth_000352	sp|A0A1C9CX66|CYC2_CAMAC (S)-8-oxocitronellyl enol synthase CYC2 OS=Camptotheca acuminata OX=16922 GN=CYC2 PE=1 SV=1	XP_008221108.1 PREDICTED: iridoid synthase [Prunus mume]	XXXXXXX		-0.577931	3.20918	6.48184	0.0315313	0.101052	228.472	-0.467997	0.234861	0.0126475	0.0472382
Leryth_000353	sp|P32069|TRPX_ARATH Anthranilate synthase alpha subunit 2, chloroplastic OS=Arabidopsis thaliana OX=3702 GN=ASA2 PE=2 SV=1	PWA39236.1 anthranilate synthase [Artemisia annua]	trpE; anthranilate synthase component I [EC:4.1.3.27]	K01657	-0.127158	4.98987	4.98684	0.0519176	0.142452	792.76	-0.128112	0.0690342	0.057561	0.153585
Leryth_000354	*	KAA8549377.1 hypothetical protein F0562_001061 [Nyssa sinensis]	XXXXXXX		0.613789	3.17998	31.5135	0.0003076	0.00388694	225.003	0.576914	0.129158	1.9323e-06	2.178e-05
Leryth_000356	sp|Q84L09|GONS2_ARATH GDP-mannose transporter GONST2 OS=Arabidopsis thaliana OX=3702 GN=GONST2 PE=2 SV=1	TMW96196.1 hypothetical protein EJD97_007758 [Solanum chilense]	VRG4, GONST1; GDP-mannose transporter	K15356	0.576618	2.71241	16.1097	0.00293742	0.0190418	162.125	0.51461	0.164047	0.00047382	0.00298681
Leryth_000357	sp|O82390|ANTR1_ARATH Sodium-dependent phosphate transport protein 1, chloroplastic OS=Arabidopsis thaliana OX=3702 GN=ANTR1 PE=1 SV=1	XP_016436753.1 PREDICTED: sodium-dependent phosphate transport protein 1, chloroplastic-like [Nicotiana tabacum]	SLC17A; MFS transporter, ACS family, solute carrier family 17 (sodium-dependent inorganic phosphate cotransporter), other	K08193	0.402416	3.20553	7.48453	0.0226398	0.0802548	229.056	0.3433	0.160646	0.0155542	0.0557238
Leryth_000358	sp|U3UA11|UGT7_CATRO UDP-glucose iridoid glucosyltransferase OS=Catharanthus roseus OX=4058 GN=UGT76A2 PE=1 SV=1	XP_022847048.1 UDP-glucose iridoid glucosyltransferase-like [Olea europaea var. sylvestris]	XXXXXXX		-0.245053	3.34598	3.595	0.0898734	0.207926	252.249	-0.21634	0.137245	0.0825455	0.200534
Leryth_000359	*	KAA8543805.1 hypothetical protein F0562_022018 [Nyssa sinensis]	XXXXXXX		0.60641	3.35571	33.4991	0.00024595	0.00332293	254.439	0.568402	0.125276	1.4355e-06	1.6622e-05
Leryth_000362	sp|Q56YW9|TBB2_ARATH Tubulin beta-2 chain OS=Arabidopsis thaliana OX=3702 GN=TUBB2 PE=2 SV=2	XP_030502136.1 tubulin beta-2 chain [Cannabis sativa]	TUBB; tubulin beta	K07375	-0.0074816	7.64547	0.0034957	0.954135	0.974131	5004.28	-0.0105705	0.123983	0.922988	0.95844
Leryth_000363	sp|P32811|PHSH_SOLTU Alpha-glucan phosphorylase, H isozyme OS=Solanum tuberosum OX=4113 PE=1 SV=1	XP_027182915.1 alpha-glucan phosphorylase, H isozyme [Coffea eugenioides]	PYG, glgP; glycogen phosphorylase [EC:2.4.1.1]	K00688	0.245532	4.96549	8.33295	0.0176576	0.0671799	779.638	0.224167	0.0977701	0.0161294	0.0573106
Leryth_000364	sp|Q9LDD4|ARID2_ARATH AT-rich interactive domain-containing protein 2 OS=Arabidopsis thaliana OX=3702 GN=ARID2 PE=1 SV=1	XP_028097541.1 AT-rich interactive domain-containing protein 2-like [Camellia sinensis]	XXXXXXX		0.188845	2.03301	2.71326	0.133319	0.271766	100.408	0.158301	0.137573	0.205537	0.381722
Leryth_000365	sp|Q9M390|PTR1_ARATH Protein NRT1/ PTR FAMILY 8.1 OS=Arabidopsis thaliana OX=3702 GN=NPF8.1 PE=1 SV=1	XP_012839623.1 PREDICTED: protein NRT1/ PTR FAMILY 8.2-like isoform X2 [Erythranthe guttata]	SLC15A3_4, PHT; solute carrier family 15 (peptide/histidine transporter), member 3/4	K14638	0.240369	7.55647	8.97319	0.0147705	0.0590014	4706.64	0.222452	0.0870133	0.00795127	0.0323079
Leryth_000367	sp|Q9LXU9|IRKI_ARATH IRK-interacting protein OS=Arabidopsis thaliana OX=3702 GN=IRKI PE=1 SV=1	KAE8710828.1 hypothetical protein F3Y22_tig00110319pilonHSYRG00435 [Hibiscus syriacus]	XXXXXXX		-0.261005	3.18787	7.16928	0.0249247	0.0858769	225.91	-0.242571	0.11264	0.0215711	0.0723814
Leryth_000369	sp|Q8W034|RNP1_ARATH Heterogeneous nuclear ribonucleoprotein 1 OS=Arabidopsis thaliana OX=3702 GN=RNP1 PE=1 SV=1	CAA2987606.1 heterogeneous nuclear ribonucleo 1 [Olea europaea subsp. europaea]	HNRNPA1_3; heterogeneous nuclear ribonucleoprotein A1/A3	K12741	-0.0295043	5.95343	0.344222	0.571571	0.714002	1548.1	-0.0338554	0.0598385	0.564573	0.729328
Leryth_000370	sp|P15792|KPK1_PHAVU Protein kinase PVPK-1 OS=Phaseolus vulgaris OX=3885 PE=2 SV=1	XP_027102043.1 protein kinase PVPK-1-like [Coffea arabica]	E2.7.11.-; protein-serine/threonine kinase [EC:2.7.11.-]	K08286	-0.0310058	4.70742	0.308109	0.592132	0.7303	651.433	-0.0353479	0.0683058	0.596509	0.751204
Leryth_000371	sp|Q84JC0|RRP8_ARATH Ribosomal RNA-processing protein 8 OS=Arabidopsis thaliana OX=3702 GN=At5g40530 PE=2 SV=1	GAV78708.1 Methyltransf_8 domain-containing protein [Cephalotus follicularis]	RRP8; ribosomal RNA-processing protein 8 [EC:2.1.1.287]	K14850	0.20196	4.32325	12.3698	0.00636457	0.032576	498.79	0.189318	0.0721878	0.00712156	0.0295069
Leryth_000372	sp|Q9ZQ31|STY13_ARATH Serine/threonine-protein kinase STY13 OS=Arabidopsis thaliana OX=3702 GN=STY13 PE=1 SV=2	XP_019161628.1 PREDICTED: serine/threonine-protein kinase HT1-like isoform X1 [Ipomoea nil]	XXXXXXX		0.0520719	5.10907	0.915239	0.363285	0.531942	861.224	0.0460021	0.0640884	0.4649	0.648426
Leryth_000373	sp|Q6NQK2|NAC8_ARATH SUPPRESSOR OF GAMMA RESPONSE 1 OS=Arabidopsis thaliana OX=3702 GN=SOG1 PE=1 SV=1	CAA3021647.1 NAC domain-containing 8 [Olea europaea subsp. europaea]	XXXXXXX		0.412104	0.568955	3.91452	0.0786785	0.189667	35.2858	0.279353	0.237315	0.120215	0.263072
Leryth_000374	sp|Q02527|MGAT3_RAT Beta-1,4-mannosyl-glycoprotein 4-beta-N-acetylglucosaminyltransferase OS=Rattus norvegicus OX=10116 GN=Mgat3 PE=1 SV=2	XP_004231841.1 uncharacterized protein LOC101260885 isoform X1 [Solanum lycopersicum]	MGAT3; beta-1,4-mannosyl-glycoprotein beta-1,4-N-acetylglucosaminyltransferase [EC:2.4.1.144]	K00737	0.890489	5.9659	21.336	0.00147697	0.0116687	1562.02	0.815006	0.201884	7.0829e-06	7.0741e-05
Leryth_000375	sp|Q8VZV7|PMT9_ARATH Probable methyltransferase PMT9 OS=Arabidopsis thaliana OX=3702 GN=At5g14430 PE=2 SV=1	XP_027151527.1 probable methyltransferase PMT9 [Coffea eugenioides]	XXXXXXX		0.164866	4.2537	6.66564	0.0291988	0.0956999	475.244	0.150264	0.0793464	0.0508807	0.139883
Leryth_000377	sp|Q9LY87|RGLG2_ARATH E3 ubiquitin-protein ligase RGLG2 OS=Arabidopsis thaliana OX=3702 GN=RGLG2 PE=1 SV=1	XP_011101823.1 E3 ubiquitin-protein ligase RGLG2 [Sesamum indicum]	RGLG; E3 ubiquitin-protein ligase RGLG [EC:2.3.2.27]	K16280	-0.21886	5.12322	5.82095	0.0386173	0.116297	869.722	-0.20626	0.102587	0.0337934	0.102469
Leryth_000378	sp|Q7ZVZ7|AB17C_DANRE Alpha/beta hydrolase domain-containing protein 17C OS=Danio rerio OX=7955 GN=abhd17c PE=2 SV=1	XP_006357168.1 PREDICTED: alpha/beta hydrolase domain-containing protein 17B-like [Solanum tuberosum]	ABHD17; abhydrolase domain-containing protein 17 [EC:3.1.2.22]	K01076	0.00798354	4.12937	0.0179455	0.89633	0.938997	435.752	0.00286529	0.0755348	0.969534	0.983473
Leryth_000379	sp|P52425|GPDA_CUPLA Glycerol-3-phosphate dehydrogenase [NAD(+)] OS=Cuphea lanceolata OX=3930 GN=GPDH PE=2 SV=1	GFP84982.1 glycerol-3-phosphate dehydrogenase [NAD(+)] [Phtheirospermum japonicum]	GPD1; glycerol-3-phosphate dehydrogenase (NAD+) [EC:1.1.1.8]	K00006	-0.314259	0.44711	1.52919	0.246989	0.413128	31.9244	-0.186005	0.245399	0.291024	0.482027
Leryth_000381	*	PIN17818.1 hypothetical protein CDL12_09522 [Handroanthus impetiginosus]	XXXXXXX		-0.450819	0.704126	3.84837	0.0808448	0.19344	38.7235	-0.308121	0.252439	0.0976444	0.226104
Leryth_000382	sp|Q8VYF9|SRGT1_ARATH Peptidyl serine alpha-galactosyltransferase OS=Arabidopsis thaliana OX=3702 GN=SERGT1 PE=2 SV=1	XP_019183217.1 PREDICTED: peptidyl serine alpha-galactosyltransferase [Ipomoea nil]	SGT1; peptidyl serine alpha-galactosyltransferase [EC:2.4.1.-]	K20781	0.165706	5.5652	12.0225	0.00688833	0.0343444	1182.59	0.156607	0.0597836	0.0076821	0.0313703
Leryth_000383	sp|Q2H102|BST1_CHAGB GPI inositol-deacylase OS=Chaetomium globosum (strain ATCC 6205 / CBS 148.51 / DSM 1962 / NBRC 6347 / NRRL 1970) OX=306901 GN=BST1 PE=3 SV=2	XP_022873269.1 uncharacterized protein LOC111392216 isoform X1 [Olea europaea var. sylvestris]	PGAP1; GPI inositol-deacylase [EC:3.-.-.-]	K05294	-0.23321	2.79408	4.27823	0.0679909	0.171729	171.417	-0.209928	0.126083	0.0704952	0.178342
Leryth_000386	sp|Q9LU89|2A5N_ARATH Serine/threonine protein phosphatase 2A 59 kDa regulatory subunit B' eta isoform OS=Arabidopsis thaliana OX=3702 GN=B'ETA PE=1 SV=1	XP_034707450.1 serine/threonine protein phosphatase 2A 57 kDa regulatory subunit B' theta isoform-like isoform X1 [Vitis riparia]	PPP2R5; serine/threonine-protein phosphatase 2A regulatory subunit B'	K11584	-0.0830398	5.47299	2.75423	0.130766	0.268304	1109.02	-0.0845429	0.0592818	0.146893	0.303182
Leryth_000387	sp|P37830|G6PD_SOLTU Glucose-6-phosphate 1-dehydrogenase, cytoplasmic isoform OS=Solanum tuberosum OX=4113 GN=G6PDH PE=1 SV=1	XP_016514797.1 PREDICTED: glucose-6-phosphate 1-dehydrogenase, cytoplasmic isoform [Nicotiana tabacum]	G6PD, zwf; glucose-6-phosphate 1-dehydrogenase [EC:1.1.1.49 1.1.1.363]	K00036	0.187771	8.11878	5.22123	0.04767	0.134199	6951.83	0.172211	0.0870364	0.0399945	0.116649
Leryth_000388	sp|Q9LU91|SKI14_ARATH F-box protein SKIP14 OS=Arabidopsis thaliana OX=3702 GN=SKIP14 PE=1 SV=1	PSR87514.1 F-box protein [Actinidia chinensis var. chinensis]	XXXXXXX		0.0872302	6.09828	2.43074	0.152805	0.298025	1712.04	0.0790304	0.0682695	0.236904	0.421156
Leryth_000389	sp|Q8H1Q2|NBP35_ARATH Cytosolic Fe-S cluster assembly factor NBP35 OS=Arabidopsis thaliana OX=3702 GN=NBP35 PE=1 SV=1	XP_009804760.1 PREDICTED: cytosolic Fe-S cluster assembly factor NBP35-like [Nicotiana sylvestris]	XXXXXXX		-0.14059	5.51164	3.79634	0.082602	0.196344	1138.96	-0.137612	0.082109	0.0830927	0.201434
Leryth_000390	sp|Q9FKS8|LHT1_ARATH Lysine histidine transporter 1 OS=Arabidopsis thaliana OX=3702 GN=LHT1 PE=1 SV=1	XP_022869817.1 lysine histidine transporter 1-like [Olea europaea var. sylvestris]	XXXXXXX		-1.57521	-0.411091	14.1876	0.00429842	0.0246823	16.6747	-1.28009	0.539865	0.00099821	0.00565226
Leryth_000391	sp|Q9LK27|GTE8_ARATH Transcription factor GTE8 OS=Arabidopsis thaliana OX=3702 GN=GTE8 PE=2 SV=2	XP_027151629.1 transcription factor GTE8-like [Coffea eugenioides]	XXXXXXX		-0.157235	7.12449	8.38709	0.017388	0.0665868	3488.98	-0.157085	0.0590543	0.00660692	0.0276711
Leryth_000392	sp|P25076|CY11_SOLTU Cytochrome c1-1, heme protein, mitochondrial OS=Solanum tuberosum OX=4113 GN=CYCL PE=2 SV=1	KAF5765922.1 putative cytochrome c1, cytochrome c-like domain superfamily [Helianthus annuus]	CYC1, CYT1, petC; ubiquinol-cytochrome c reductase cytochrome c1 subunit	K00413	0.0580789	6.23941	0.568614	0.469742	0.62947	1887.81	0.0492663	0.0865843	0.55626	0.722451
Leryth_000393	*	XP_016442037.1 PREDICTED: uncharacterized protein LOC107767518 [Nicotiana tabacum]	XXXXXXX		-1.44786	-0.0961889	42.9938	9.6074e-05	0.00174082	21.1245	-1.31557	0.346543	1.1326e-05	0.00010866
Leryth_000394	sp|B7ZUF3|SETD3_XENTR Actin-histidine N-methyltransferase OS=Xenopus tropicalis OX=8364 GN=setd3 PE=2 SV=1	CAA2999484.1 ribulose-1,5 bisphosphate carboxylase oxygenase large subunit N-methyltransferase, chloroplastic isoform [Olea europaea subsp. europaea]	XXXXXXX		-0.109185	4.60186	2.17342	0.173919	0.325109	605.463	-0.106673	0.0861964	0.199164	0.373505
Leryth_000395	sp|Q9H2J4|PDCL3_HUMAN Phosducin-like protein 3 OS=Homo sapiens OX=9606 GN=PDCL3 PE=1 SV=1	XP_027064001.1 phosducin-like protein 3 isoform X1 [Coffea arabica]	XXXXXXX		-0.0922419	2.9421	1.00362	0.342154	0.512392	190.174	-0.0877757	0.107785	0.388486	0.58033
Leryth_000396	sp|P19838|NFKB1_HUMAN Nuclear factor NF-kappa-B p105 subunit OS=Homo sapiens OX=9606 GN=NFKB1 PE=1 SV=2	KAA8530119.1 hypothetical protein F0562_004828 [Nyssa sinensis]	XXXXXXX		0.0852291	5.33343	0.808015	0.391715	0.559508	1006.36	0.0725494	0.104306	0.464267	0.647981
Leryth_000397	sp|Q9M2N5|DSLE_ARATH Zinc finger BED domain-containing protein DAYSLEEPER OS=Arabidopsis thaliana OX=3702 GN=HAT PE=1 SV=1	XP_027066767.1 zinc finger BED domain-containing protein DAYSLEEPER-like [Coffea arabica]	XXXXXXX		0.0310657	5.85236	0.338908	0.574502	0.716383	1443.39	0.0256421	0.0649221	0.687504	0.818525
Leryth_000398	sp|P37142|AKH_DAUCA Bifunctional aspartokinase/homoserine dehydrogenase, chloroplastic (Fragment) OS=Daucus carota OX=4039 PE=1 SV=1	OMO89127.1 Aspartate/glutamate/uridylate kinase [Corchorus capsularis]	thrA; bifunctional aspartokinase / homoserine dehydrogenase 1 [EC:2.7.2.4 1.1.1.3]	K12524	-0.0140003	5.71001	0.0160705	0.901897	0.942108	1307.13	-0.0166051	0.116392	0.878281	0.932775
Leryth_000399	sp|Q9SE42|RPE1_ORYSJ Ribulose-phosphate 3-epimerase, cytoplasmic isoform OS=Oryza sativa subsp. japonica OX=39947 GN=Os09g0505700 PE=1 SV=1	XP_002263010.1 PREDICTED: ribulose-phosphate 3-epimerase, cytoplasmic isoform [Vitis vinifera]	rpe, RPE; ribulose-phosphate 3-epimerase [EC:5.1.3.1]	K01783	0.260627	6.15619	28.9918	0.00041559	0.00478293	1781.91	0.249679	0.0570794	8.7468e-06	8.5467e-05
Leryth_000401	sp|Q9LK32|Y3721_ARATH Uncharacterized protein At3g27210 OS=Arabidopsis thaliana OX=3702 GN=Y-2 PE=1 SV=1	PIN09792.1 hypothetical protein CDL12_17620 [Handroanthus impetiginosus]	XXXXXXX		0.22109	5.01561	5.65274	0.0409228	0.120806	807.371	0.19795	0.105827	0.0478567	0.133637
Leryth_000402	sp|Q9LI89|FBK70_ARATH F-box/kelch-repeat protein At3g27150 OS=Arabidopsis thaliana OX=3702 GN=At3g27150 PE=2 SV=1	XP_031095437.1 F-box/kelch-repeat protein At3g27150 [Ipomoea triloba]	XXXXXXX		-0.396794	3.03938	4.69801	0.0578234	0.15349	204.042	-0.319844	0.194456	0.0478736	0.133652
Leryth_000403	sp|F4JEX5|FIGL1_ARATH ATPase family AAA domain-containing protein FIGL1 OS=Arabidopsis thaliana OX=3702 GN=FIGL1 PE=2 SV=2	PSR87483.1 Fidgetin-like protein [Actinidia chinensis var. chinensis]	FIGNL1; fidgetin-like protein 1 [EC:3.6.4.-]	K22766	0.258354	3.49403	7.16677	0.024944	0.0859263	280.024	0.231289	0.109925	0.0252992	0.0820556
Leryth_000404	sp|P49730|RIR2_TOBAC Ribonucleoside-diphosphate reductase small chain OS=Nicotiana tabacum OX=4097 PE=2 SV=1	OVA17492.1 Ribonucleotide reductase small subunit [Macleaya cordata]	RRM2; ribonucleoside-diphosphate reductase subunit M2 [EC:1.17.4.1]	K10808	-0.144433	2.77727	0.593909	0.460318	0.621627	169.118	-0.111324	0.176111	0.455624	0.640854
Leryth_000405	*	XP_009784303.1 PREDICTED: uncharacterized protein LOC104232736 [Nicotiana sylvestris]	XXXXXXX		0.0326868	4.96663	0.326013	0.581746	0.721845	780.258	0.0253717	0.0694332	0.709212	0.832424
Leryth_000406	*	PNT57919.1 hypothetical protein POPTR_001G328800 [Populus trichocarpa]	XXXXXXX		-0.251528	3.90994	6.84952	0.0275405	0.0917211	373.883	-0.235044	0.108397	0.0213071	0.0716283
Leryth_000407	*	PIN20774.1 hypothetical protein CDL12_06542 [Handroanthus impetiginosus]	XXXXXXX		-0.490657	3.30643	25.6306	0.00064189	0.00655224	245.502	-0.465341	0.117962	2.7057e-05	0.00023913
Leryth_000408	sp|Q6R3K6|YSL6_ARATH Probable metal-nicotianamine transporter YSL6 OS=Arabidopsis thaliana OX=3702 GN=YSL6 PE=2 SV=2	XP_031286863.1 probable metal-nicotianamine transporter YSL6 [Pistacia vera]	XXXXXXX		-0.0726579	5.15664	1.54691	0.244467	0.410145	890.356	-0.0748883	0.071057	0.279807	0.470101
Leryth_000409	sp|Q9LSD5|TCP20_ARATH Transcription factor TCP20 OS=Arabidopsis thaliana OX=3702 GN=TCP20 PE=1 SV=1	KAA8530090.1 hypothetical protein F0562_004799 [Nyssa sinensis]	XXXXXXX		0.04714	3.28798	0.188281	0.674388	0.793154	242.585	0.0369812	0.118124	0.737651	0.851814
Leryth_000410	sp|P35685|RL7A1_ORYSJ 60S ribosomal protein L7a-1 OS=Oryza sativa subsp. japonica OX=39947 GN=RPL7A-1 PE=2 SV=1	XP_013447916.1 60S ribosomal protein L7a-1 [Medicago truncatula]	RP-L7Ae, RPL7A; large subunit ribosomal protein L7Ae	K02936	-0.248849	8.09915	4.05896	0.0741973	0.182202	6855.42	-0.225437	0.124612	0.0493082	0.136583
Leryth_000411	sp|Q9LSD8|MUB4_ARATH Membrane-anchored ubiquitin-fold protein 4 OS=Arabidopsis thaliana OX=3702 GN=MUB4 PE=1 SV=1	GFP99006.1 membrane-anchored ubiquitin-fold protein 4 [Phtheirospermum japonicum]	XXXXXXX		-0.123776	5.84081	3.14515	0.109307	0.237854	1431.87	-0.121389	0.0822054	0.126764	0.272844
Leryth_000413	sp|Q9FGH9|E70B1_ARATH Exocyst complex component EXO70B1 OS=Arabidopsis thaliana OX=3702 GN=EXO70B1 PE=1 SV=1	PIN20757.1 Exocyst component protein [Handroanthus impetiginosus]	EXOC7, EXO70; exocyst complex component 7	K07195	-0.146394	2.02094	1.11303	0.318444	0.487911	99.4222	-0.121128	0.150052	0.364681	0.556677
Leryth_000415	sp|Q0WQK2|ZDHC9_ARATH Probable protein S-acyltransferase 7 OS=Arabidopsis thaliana OX=3702 GN=PAT07 PE=1 SV=1	XP_027155347.1 probable protein S-acyltransferase 7 [Coffea eugenioides]	ZDHHC9_14_18; palmitoyltransferase ZDHHC9/14/18 [EC:2.3.1.225]	K16675	-0.304285	5.79837	24.8444	0.00071508	0.00707682	1390.05	-0.299602	0.0699896	1.1418e-05	0.00010944
Leryth_000416	sp|Q9SGA2|GDPD1_ARATH Glycerophosphodiester phosphodiesterase GDPD1, chloroplastic OS=Arabidopsis thaliana OX=3702 GN=GDPD1 PE=1 SV=1	PSS30311.1 Glycerophosphodiester phosphodiesterase [Actinidia chinensis var. chinensis]	GDE1; glycerophosphodiester phosphodiesterase [EC:3.1.4.46]	K18696	-0.348531	4.31309	4.34273	0.0671998	0.170425	494.75	-0.292484	0.171647	0.0484013	0.134674
Leryth_000417	sp|Q9FY93|NAC83_ARATH NAC domain-containing protein 83 OS=Arabidopsis thaliana OX=3702 GN=NAC083 PE=1 SV=1	PIN01702.1 hypothetical protein CDL12_25788 [Handroanthus impetiginosus]	XXXXXXX		-0.0669799	3.03092	0.226398	0.645346	0.771432	202.281	-0.0593861	0.141468	0.641705	0.786196
Leryth_000418	sp|Q9LW26|Y3684_ARATH Acyltransferase-like protein At3g26840, chloroplastic OS=Arabidopsis thaliana OX=3702 GN=At3g26840 PE=1 SV=1	KAA8548271.1 hypothetical protein F0562_004468 [Nyssa sinensis]	XXXXXXX		0.22043	4.99173	19.1058	0.00171893	0.0129885	794.001	0.208429	0.0638506	0.00086464	0.00499253
Leryth_000419	sp|P23438|SSRB_CANLF Translocon-associated protein subunit beta OS=Canis lupus familiaris OX=9615 GN=SSR2 PE=1 SV=1	XP_028113399.1 translocon-associated protein subunit beta-like [Camellia sinensis]	SSR2; translocon-associated protein subunit beta	K13250	-0.011936	4.84557	0.00856123	0.928299	0.958549	716.827	-0.0146298	0.131198	0.903214	0.947915
Leryth_000420	sp|Q9LW29|AFB2_ARATH Protein AUXIN SIGNALING F-BOX 2 OS=Arabidopsis thaliana OX=3702 GN=AFB2 PE=1 SV=1	XP_011098945.1 protein AUXIN SIGNALING F-BOX 2 [Sesamum indicum]	XXXXXXX		-0.246996	6.36251	7.54881	0.0222061	0.0791205	2056.76	-0.232349	0.102752	0.0166364	0.0587456
Leryth_000421	*	XP_004231746.1 uncharacterized protein LOC101258711 [Solanum lycopersicum]	XXXXXXX		-0.11447	3.24841	1.1093	0.319213	0.488661	235.654	-0.103698	0.117941	0.345789	0.538002
Leryth_000422	sp|Q9LSE2|ICE1_ARATH Transcription factor ICE1 OS=Arabidopsis thaliana OX=3702 GN=SCRM PE=1 SV=1	AKN09555.1 basic helix-loop-helix transcription factor [Salvia miltiorrhiza]	XXXXXXX		0.146971	3.8009	0.870134	0.375005	0.543121	347.034	0.11254	0.157881	0.418251	0.608711
Leryth_000423	sp|Q9S7F4|PP206_ARATH Putative pentatricopeptide repeat-containing protein At2g01510 OS=Arabidopsis thaliana OX=3702 GN=PCMP-H36 PE=3 SV=1	XP_022851081.1 putative pentatricopeptide repeat-containing protein At2g01510 [Olea europaea var. sylvestris]	XXXXXXX		-0.0861326	1.47843	0.181084	0.680263	0.79777	67.8834	-0.0613513	0.191465	0.694183	0.823497
Leryth_000424	sp|Q2R2B1|STLP5_ORYSJ Sialyltransferase-like protein 5 OS=Oryza sativa subsp. japonica OX=39947 GN=STLP5 PE=2 SV=1	KDO43570.1 hypothetical protein CISIN_1g0118831mg, partial [Citrus sinensis]	XXXXXXX		-0.0304781	3.81525	0.107854	0.749981	0.845158	350.064	-0.0334031	0.103406	0.732724	0.848448
Leryth_000425	sp|Q8GZB6|SUVH4_ARATH Histone-lysine N-methyltransferase, H3 lysine-9 specific SUVH4 OS=Arabidopsis thaliana OX=3702 GN=SUVH4 PE=1 SV=2	XP_028089484.1 histone-lysine N-methyltransferase, H3 lysine-9 specific SUVH4-like isoform X4 [Camellia sinensis]	EHMT; [histone H3]-lysine9 N-trimethyltransferase EHMT [EC:2.1.1.355]	K11420	-0.106437	5.37203	3.12279	0.110407	0.239318	1034.04	-0.106668	0.0722882	0.130204	0.278286
Leryth_000426	sp|Q6P4L9|NFRKB_XENTR Nuclear factor related to kappa-B-binding protein OS=Xenopus tropicalis OX=8364 GN=nfrkb PE=2 SV=1	XP_027153090.1 uncharacterized protein LOC113753191 isoform X1 [Coffea eugenioides]	XXXXXXX		-0.0535612	6.97369	1.38065	0.269618	0.437342	3142.43	-0.0571942	0.0475666	0.223971	0.405217
Leryth_000427	sp|Q9M644|LEP_ARATH Ethylene-responsive transcription factor LEP OS=Arabidopsis thaliana OX=3702 GN=LEP PE=2 SV=1	XP_031276682.1 ethylene-responsive transcription factor LEP-like [Pistacia vera]	EREBP; EREBP-like factor	K09286	0.967118	1.69077	7.14857	0.0256836	0.0876424	79.2352	0.696395	0.408805	0.0095357	0.0375071
Leryth_000429	sp|Q6NLW5|XRI1_ARATH Protein XRI1 OS=Arabidopsis thaliana OX=3702 GN=XRI1 PE=1 SV=2	KAA8529909.1 hypothetical protein F0562_034487 [Nyssa sinensis]	XXXXXXX		0.166812	3.92308	0.795799	0.395836	0.563057	377.425	0.122001	0.176024	0.41566	0.606154
Leryth_000430	*	XP_004297801.1 PREDICTED: protein XRI1 [Fragaria vesca subsp. vesca]	XXXXXXX		-0.410599	1.31106	2.05619	0.184817	0.338903	60.0719	-0.244107	0.264209	0.184285	0.354443
Leryth_000431	sp|Q949R9|MPC1_ARATH Mitochondrial pyruvate carrier 1 OS=Arabidopsis thaliana OX=3702 GN=MPC1 PE=3 SV=1	GFP95639.1 mitochondrial pyruvate carrier 1 [Phtheirospermum japonicum]	MPC1; mitochondrial pyruvate carrier 1	K22138	-0.126942	4.68236	2.17504	0.173774	0.324923	640	-0.121792	0.0981714	0.192654	0.365021
Leryth_000432	sp|Q9SKC9|NDUB7_ARATH NADH dehydrogenase [ubiquinone] 1 beta subcomplex subunit 7 OS=Arabidopsis thaliana OX=3702 GN=At2g02050 PE=1 SV=1	NP_001316356.1 putative NADH dehydrogenase [ubiquinone] 1 beta subcomplex subunit 7 [Solanum lycopersicum]	NDUFB7; NADH dehydrogenase (ubiquinone) 1 beta subcomplex subunit 7	K03963	-0.10404	3.38811	0.783565	0.398685	0.56563	259.743	-0.094827	0.12533	0.412849	0.603444
Leryth_000433	sp|Q9ZPS9|BRL2_ARATH Serine/threonine-protein kinase BRI1-like 2 OS=Arabidopsis thaliana OX=3702 GN=BRL2 PE=1 SV=1	XP_011070522.1 serine/threonine-protein kinase BRI1-like 2 [Sesamum indicum]	XXXXXXX		-0.627196	5.15653	30.9924	0.00033246	0.00409822	889.854	-0.60048	0.12547	3.8736e-07	4.9926e-06
Leryth_000434	sp|Q8GYX8|DNJ10_ARATH Chaperone protein dnaJ 10 OS=Arabidopsis thaliana OX=3702 GN=ATJ10 PE=2 SV=2	CDP07233.1 unnamed protein product [Coffea canephora]	XXXXXXX		-0.0051846	6.25236	0.00553097	0.942314	0.966898	1905.27	-0.0094991	0.0812651	0.903194	0.947915
Leryth_000436	sp|Q9SWR3|MMT1_WEDBI Methionine S-methyltransferase OS=Wedelia biflora OX=101473 GN=MMT1 PE=1 SV=1	CDO97662.1 unnamed protein product [Coffea canephora]	XXXXXXX		-0.0788548	5.87255	1.38981	0.26814	0.435466	1463.25	-0.0801058	0.0753305	0.274362	0.463905
Leryth_000437	sp|Q9FMX6|DJC76_ARATH Chaperone protein dnaJ C76, chloroplastic OS=Arabidopsis thaliana OX=3702 GN=DJC76 PE=2 SV=1	XP_016500715.1 PREDICTED: uncharacterized protein LOC107819141 [Nicotiana tabacum]	XXXXXXX		0.0502257	1.88419	0.049149	0.829412	0.897241	90.3384	0.0285494	0.199854	0.859517	0.922805
Leryth_000438	sp|Q0WPR4|SCP34_ARATH Serine carboxypeptidase-like 34 OS=Arabidopsis thaliana OX=3702 GN=SCPL34 PE=2 SV=2	XP_027095761.1 serine carboxypeptidase-like 34 isoform X2 [Coffea arabica]	SCPL-II; serine carboxypeptidase-like clade II [EC:3.4.16.-]	K16297	0.247477	3.26722	1.27365	0.288397	0.456663	239.101	0.168	0.202071	0.30202	0.492591
Leryth_000440	sp|Q9FMY1|C86B1_ARATH Cytochrome P450 86B1 OS=Arabidopsis thaliana OX=3702 GN=CYP86B1 PE=2 SV=1	XP_027154173.1 cytochrome P450 86B1-like [Coffea eugenioides]	CYP86B1; fatty acid omega-hydroxylase [EC:1.14.-.-]	K15402	0.586947	3.704	1.19144	0.305739	0.474857	325.227	0.136808	0.323075	0.35318	0.54527
Leryth_000441	sp|Q9FMY4|Y5316_ARATH Uncharacterized protein At5g23160 OS=Arabidopsis thaliana OX=3702 GN=At5g23160 PE=2 SV=1	EOX99125.1 Uncharacterized protein TCM_007733 isoform 2 [Theobroma cacao]	XXXXXXX		1.66661	4.35554	82.865	8.8965e-06	0.00035997	510.923	1.61917	0.197247	1.5307e-17	7.6372e-16
Leryth_000442	sp|A0A178VBJ0|APSR1_ARATH Protein ALTERED PHOSPHATE STARVATION RESPONSE 1 OS=Arabidopsis thaliana OX=3702 GN=APSR1 PE=2 SV=1	XP_006355367.1 PREDICTED: uncharacterized protein LOC102592600 [Solanum tuberosum]	XXXXXXX		-0.0961423	2.54692	0.216907	0.652278	0.776992	143.957	-0.0713498	0.186892	0.644626	0.788192
Leryth_000443	sp|O65201|ACOX2_ARATH Acyl-coenzyme A oxidase 2, peroxisomal OS=Arabidopsis thaliana OX=3702 GN=ACX2 PE=1 SV=2	KAF5960531.1 hypothetical protein HYC85_001740 [Camellia sinensis]	E1.3.3.6, ACOX1, ACOX3; acyl-CoA oxidase [EC:1.3.3.6]	K00232	0.137179	5.09811	4.26899	0.0682391	0.172155	855.157	0.125379	0.080963	0.110019	0.246738
Leryth_000444	sp|Q8H1E4|RAP24_ARATH Ethylene-responsive transcription factor RAP2-4 OS=Arabidopsis thaliana OX=3702 GN=RAP2-4 PE=1 SV=1	XP_011097593.1 ethylene-responsive transcription factor RAP2-4 [Sesamum indicum]	EREBP; EREBP-like factor	K09286	-0.0241799	8.71551	0.063021	0.807322	0.882763	10513.5	-0.0293614	0.0961594	0.773631	0.873061
Leryth_000445	sp|Q8GWG2|TPPH_ARATH Probable trehalose-phosphate phosphatase H OS=Arabidopsis thaliana OX=3702 GN=TPPH PE=2 SV=1	XP_012845230.1 PREDICTED: probable trehalose-phosphate phosphatase J [Erythranthe guttata]	otsB; trehalose 6-phosphate phosphatase [EC:3.1.3.12]	K01087	-1.66916	-0.289908	34.1224	0.00022978	0.00316964	18.2085	-1.5118	0.399731	1.0821e-05	0.00010404
Leryth_000446	sp|Q9LIE6|VQ22_ARATH VQ motif-containing protein 22 OS=Arabidopsis thaliana OX=3702 GN=VQ22 PE=2 SV=1	XP_027079537.1 cell wall protein IFF6-like [Coffea arabica]	XXXXXXX		1.40322	2.5655	67.1788	1.6336e-05	0.0005405	146.928	1.34927	0.199409	1.0249e-12	3.0358e-11
Leryth_000448	sp|Q94FB9|AB1D_ARATH ABC transporter D family member 1 OS=Arabidopsis thaliana OX=3702 GN=ABCD1 PE=1 SV=1	TEY66245.1 ATP-binding cassette, subfamily D (ALD), member 2 [Salvia splendens]	XXXXXXX		0.234787	-0.249277	0.291096	0.60238	0.738609	19.1349	0.0685677	0.281823	0.662178	0.800834
Leryth_000449	sp|Q99614|TTC1_HUMAN Tetratricopeptide repeat protein 1 OS=Homo sapiens OX=9606 GN=TTC1 PE=1 SV=1	XP_034691567.1 uncharacterized protein LOC117918784 isoform X1 [Vitis riparia]	XXXXXXX		-0.134344	5.31809	3.8044	0.0823264	0.195796	995.926	-0.131654	0.0811934	0.0938579	0.219637
Leryth_000450	sp|Q94FB9|AB1D_ARATH ABC transporter D family member 1 OS=Arabidopsis thaliana OX=3702 GN=ABCD1 PE=1 SV=1	CAA3017875.1 ABC transporter D family member 1 [Olea europaea subsp. europaea]	XXXXXXX		-0.0304412	6.24047	0.194141	0.669704	0.789359	1889.32	-0.0332178	0.0790545	0.661726	0.800556
Leryth_000451	*	CDP01444.1 unnamed protein product [Coffea canephora]	XXXXXXX		0.361967	5.36826	2.56592	0.146301	0.289674	1031.46	0.266805	0.208191	0.110744	0.248002
Leryth_000453	sp|Q9LFU1|ASNS3_ARATH Asparagine synthetase [glutamine-hydrolyzing] 3 OS=Arabidopsis thaliana OX=3702 GN=ASN3 PE=2 SV=1	XP_021630822.1 asparagine synthetase [glutamine-hydrolyzing] 3 [Manihot esculenta]	asnB, ASNS; asparagine synthase (glutamine-hydrolysing) [EC:6.3.5.4]	K01953	0.0419079	5.97073	0.155592	0.702391	0.812903	1566.49	0.0326898	0.113826	0.760876	0.865433
Leryth_000454	*	XP_022870260.1 uncharacterized protein LOC111389566 [Olea europaea var. sylvestris]	XXXXXXX		-0.547249	-0.270993	4.90413	0.0535285	0.145438	18.7527	-0.319303	0.305937	0.107822	0.243196
Leryth_000455	sp|O24454|UBP3_ARATH Ubiquitin carboxyl-terminal hydrolase 3 OS=Arabidopsis thaliana OX=3702 GN=UBP3 PE=1 SV=1	XP_027073310.1 ubiquitin carboxyl-terminal hydrolase 4 [Coffea arabica]	USP12_46; ubiquitin carboxyl-terminal hydrolase 12/46 [EC:3.4.19.12]	K11842	0.0213401	4.22362	0.0760682	0.788817	0.870573	465.468	0.01646	0.0915649	0.852318	0.918854
Leryth_000456	*	XP_016542600.1 PREDICTED: uncharacterized protein LOC107842994 [Capsicum annuum]	XXXXXXX		1.49832	-1.02505	6.51914	0.030609	0.0987831	10.8128	0.584959	0.846162	0.0228676	0.0757586
Leryth_000457	sp|Q6K4T4|SERK4_ORYSJ LRR receptor kinase SERK2 OS=Oryza sativa subsp. japonica OX=39947 GN=SERK4 PE=3 SV=1	XP_031115935.1 probable LRR receptor-like serine/threonine-protein kinase At5g10290 [Ipomoea triloba]	XXXXXXX		0.142485	6.10073	5.81505	0.0386954	0.116452	1714.65	0.131668	0.069129	0.051338	0.1409
Leryth_000458	sp|Q9ZR08|Y4230_ARATH G-type lectin S-receptor-like serine/threonine-protein kinase At4g03230 OS=Arabidopsis thaliana OX=3702 GN=At4g03230 PE=3 SV=3	XP_031092286.1 uncharacterized protein LOC115996979 [Ipomoea triloba]	XXXXXXX		3.66778	2.71062	155.943	5.5444e-07	7.3263e-05	163.913	3.6214	0.308256	3.9899e-33	6.3525e-31
Leryth_000460	*	XXXXXXX	XXXXXXX		0.833692	-0.67722	5.26746	0.046884	0.132744	13.6721	0.40629	0.422611	0.0653643	0.168967
Leryth_000463	sp|Q38961|SNM1_ARATH DNA cross-link repair protein SNM1 OS=Arabidopsis thaliana OX=3702 GN=SNM1 PE=2 SV=1	XP_027352670.1 DNA cross-link repair protein SNM1 [Abrus precatorius]	DCLRE1A, SNM1A, PSO2; DNA cross-link repair 1A protein	K15340	-0.0459641	4.89025	0.663398	0.436017	0.599894	739.851	-0.0481216	0.0683959	0.47166	0.653581
Leryth_000467	sp|F8WKW8|UGT9_GARJA Beta-D-glucosyl crocetin beta-1,6-glucosyltransferase OS=Gardenia jasminoides OX=114476 GN=UGT94E5 PE=1 SV=1	XP_016464691.1 PREDICTED: beta-D-glucosyl crocetin beta-1,6-glucosyltransferase-like [Nicotiana tabacum]	XXXXXXX		2.61708	6.45547	121.545	3.0753e-06	0.00018947	2194.46	2.57774	0.224599	1.085e-31	1.5559e-29
Leryth_000468	sp|Q9LZS3|GLGB2_ARATH 1,4-alpha-glucan-branching enzyme 2-2, chloroplastic/amyloplastic OS=Arabidopsis thaliana OX=3702 GN=SBE2.2 PE=1 SV=1	XP_016438892.1 PREDICTED: 1,4-alpha-glucan-branching enzyme 1, chloroplastic/amyloplastic-like [Nicotiana tabacum]	GBE1, glgB; 1,4-alpha-glucan branching enzyme [EC:2.4.1.18]	K00700	0.112351	2.33107	0.70845	0.421381	0.587091	123.853	0.0892768	0.140904	0.484513	0.66487
Leryth_000469	*	XP_011096499.1 uncharacterized protein LOC105175671 [Sesamum indicum]	XXXXXXX		-0.0748374	0.250639	0.135804	0.72147	0.825282	27.7282	-0.0474978	0.213892	0.774541	0.873405
Leryth_000470	sp|Q9LZD7|MED7B_ARATH Mediator of RNA polymerase II transcription subunit 7b OS=Arabidopsis thaliana OX=3702 GN=MED7B PE=1 SV=1	XP_021738311.1 mediator of RNA polymerase II transcription subunit 7a-like [Chenopodium quinoa]	MED7; mediator of RNA polymerase II transcription subunit 7	K15148	0.0817251	4.85578	1.39157	0.267858	0.435377	722.442	0.0725398	0.0814338	0.358362	0.5506
Leryth_000471	*	XXXXXXX	XXXXXXX		-0.260574	2.12013	5.93637	0.0371281	0.113054	106.615	-0.233729	0.1351	0.0576213	0.153711
Leryth_000472	*	KAA8547703.1 hypothetical protein F0562_004132 [Nyssa sinensis]	XXXXXXX		-0.336247	0.81481	3.248	0.104425	0.23019	41.9575	-0.245289	0.212803	0.146241	0.302297
Leryth_000473	sp|Q9C7U7|MYB20_ARATH Transcription factor MYB20 OS=Arabidopsis thaliana OX=3702 GN=MYB20 PE=2 SV=1	XP_022728015.1 protein ODORANT1-like [Durio zibethinus]	MYBP; transcription factor MYB, plant	K09422	1.10679	1.4361	15.2295	0.00348295	0.021449	66.2898	0.946957	0.32749	0.00034774	0.00228108
Leryth_000474	sp|Q8W4C8|ARL8C_ARATH ADP-ribosylation factor-like protein 8c OS=Arabidopsis thaliana OX=3702 GN=ARL8C PE=2 SV=1	XP_003616274.1 ADP-ribosylation factor-like protein 8c [Medicago truncatula]	ARL8; ADP-ribosylation factor-like protein 8	K07955	-0.248525	2.32261	4.19185	0.070355	0.175757	123.012	-0.218408	0.139113	0.0829758	0.201195
Leryth_000475	sp|Q9LP77|Y1848_ARATH Probable inactive receptor kinase At1g48480 OS=Arabidopsis thaliana OX=3702 GN=RKL1 PE=1 SV=1	XP_028102711.1 probable inactive receptor kinase RLK902 [Camellia sinensis]	XXXXXXX		-0.531616	5.59884	17.2497	0.00252878	0.0170243	1210.23	-0.494607	0.140232	0.0001205	0.0009063
Leryth_000477	sp|Q9M2P4|SINA2_ARATH E3 ubiquitin-protein ligase SINAT2 OS=Arabidopsis thaliana OX=3702 GN=SINAT2 PE=1 SV=1	TMX03569.1 hypothetical protein EJD97_015759 [Solanum chilense]	SIAH1; E3 ubiquitin-protein ligase SIAH1 [EC:2.3.2.27]	K04506	-0.0032462	3.45882	0.00069424	0.979544	0.987749	272.931	-0.0068478	0.129137	0.952042	0.974315
Leryth_000478	sp|Q8W496|PTC52_ARATH Protochlorophyllide-dependent translocon component 52, chloroplastic OS=Arabidopsis thaliana OX=3702 GN=PTC52 PE=2 SV=1	XP_011089144.1 protochlorophyllide-dependent translocon component 52, chloroplastic [Sesamum indicum]	XXXXXXX		-0.465712	6.37138	6.32339	0.0345136	0.107402	2070.04	-0.392947	0.187439	0.0133991	0.0493277
Leryth_000479	sp|O64865|LTG14_ARATH Non-specific lipid transfer protein GPI-anchored 14 OS=Arabidopsis thaliana OX=3702 GN=LTPG14 PE=2 SV=1	KAA8527954.1 hypothetical protein F0562_035177 [Nyssa sinensis]	XXXXXXX		-0.188631	2.26861	1.0267	0.33694	0.507283	118.475	-0.142508	0.182103	0.350462	0.542562
Leryth_000480	sp|Q93W93|FBK22_ARATH F-box/kelch-repeat protein At1g55270 OS=Arabidopsis thaliana OX=3702 GN=At1g55270 PE=2 SV=1	KAA8549642.1 hypothetical protein F0562_001340 [Nyssa sinensis]	XXXXXXX		-0.0796884	5.36526	2.25953	0.166449	0.315611	1029.22	-0.0808891	0.0643721	0.199759	0.37433
Leryth_000481	sp|Q8LA13|RH11_ARATH DEAD-box ATP-dependent RNA helicase 11 OS=Arabidopsis thaliana OX=3702 GN=RH11 PE=1 SV=1	GFY98986.1 P-loop containing nucleoside triphosphate hydrolases superfamily protein [Actinidia rufa]	DDX3X, bel; ATP-dependent RNA helicase DDX3X [EC:3.6.4.13]	K11594	0.0708922	5.08416	1.70327	0.223679	0.386427	846.501	0.0646384	0.0639344	0.303075	0.493865
Leryth_000482	sp|Q9XGH7|PP2A_TOBAC Serine/threonine-protein phosphatase PP2A catalytic subunit OS=Nicotiana tabacum OX=4097 PE=2 SV=1	XP_026412993.1 serine/threonine-protein phosphatase PP2A catalytic subunit [Papaver somniferum]	PPP2C; serine/threonine-protein phosphatase 2A catalytic subunit [EC:3.1.3.16]	K04382	0.0857419	4.71282	1.10029	0.321078	0.490317	654.193	0.0744851	0.0938503	0.407736	0.598191
Leryth_000483	sp|B9DG24|TAF7_ARATH Transcription initiation factor TFIID subunit 7 OS=Arabidopsis thaliana OX=3702 GN=TAF7 PE=1 SV=1	PIA42308.1 hypothetical protein AQUCO_02000033v1 [Aquilegia coerulea]	TAF7; transcription initiation factor TFIID subunit 7	K03132	-0.0266618	4.32559	0.211576	0.656254	0.779782	499.743	-0.0298706	0.0747049	0.680909	0.813806
Leryth_000484	sp|Q8BKC5|IPO5_MOUSE Importin-5 OS=Mus musculus OX=10090 GN=Ipo5 PE=1 SV=3	XP_002285720.1 PREDICTED: importin-5 [Vitis vinifera]	IPO5, KPNB3, RANBP5; importin-5	K20222	-0.165589	7.74029	5.30686	0.0462267	0.131277	5347.49	-0.161929	0.0762382	0.0282684	0.0894745
Leryth_000485	*	XP_027072865.1 uncharacterized protein LOC113697431 isoform X2 [Coffea arabica]	XXXXXXX		-0.23891	3.94852	5.81901	0.0386429	0.116358	384.229	-0.222153	0.111923	0.0342605	0.103474
Leryth_000486	sp|Q6IVC3|TGA22_ORYSJ Transcription factor TGA2.2 OS=Oryza sativa subsp. japonica OX=39947 GN=TGA2.2 PE=1 SV=1	XP_027078869.1 transcription factor TGA2.2-like isoform X2 [Coffea arabica]	TGA; transcription factor TGA	K14431	0.298086	5.57489	28.3722	0.00044889	0.00501699	1190.58	0.284434	0.0690253	2.4296e-05	0.00021784
Leryth_000487	sp|Q9C5M0|DTC_ARATH Mitochondrial dicarboxylate/tricarboxylate transporter DTC OS=Arabidopsis thaliana OX=3702 GN=DTC PE=1 SV=1	XP_002304855.1 mitochondrial dicarboxylate/tricarboxylate transporter DTC [Populus trichocarpa]	SLC25A11, OGC; solute carrier family 25 (mitochondrial oxoglutarate transporter), member 11	K15104	-0.0720593	6.84858	0.594671	0.460039	0.621347	2880.2	-0.0706289	0.0992918	0.454699	0.640364
Leryth_000488	*	XP_019257018.1 PREDICTED: uncharacterized protein LOC109235388 isoform X1 [Nicotiana attenuata]	XXXXXXX		-0.325373	5.42466	7.7093	0.021445	0.0770959	1072.1	-0.29701	0.128207	0.0118442	0.0447735
Leryth_000490	sp|Q9SS17|RS241_ARATH 40S ribosomal protein S24-1 OS=Arabidopsis thaliana OX=3702 GN=RPS24A PE=2 SV=1	XP_010524907.1 PREDICTED: 40S ribosomal protein S24-1 [Tarenaya hassleriana]	RP-S24e, RPS24; small subunit ribosomal protein S24e	K02974	-0.205754	5.15988	6.15458	0.0345024	0.107398	892.158	-0.196417	0.0943381	0.0292541	0.0917762
Leryth_000491	sp|Q9FL87|CRR7_ARATH Protein CHLORORESPIRATORY REDUCTION 7, chloroplastic OS=Arabidopsis thaliana OX=3702 GN=CRR7 PE=2 SV=1	XP_027151675.1 protein CHLORORESPIRATORY REDUCTION 7, chloroplastic isoform X2 [Coffea eugenioides]	XXXXXXX		-0.145162	-0.307957	0.276516	0.611481	0.746173	18.1812	-0.0702128	0.248811	0.674195	0.809319
Leryth_000492	sp|Q8L471|FLZ8_ARATH FCS-Like Zinc finger 8 OS=Arabidopsis thaliana OX=3702 GN=FLZ8 PE=1 SV=1	KAA8543259.1 hypothetical protein F0562_021246 [Nyssa sinensis]	XXXXXXX		-0.169068	7.59243	2.013	0.189203	0.344006	4825.72	-0.151914	0.122353	0.177068	0.345063
Leryth_000494	sp|Q9M1V9|LFG2_ARATH Protein LIFEGUARD 2 OS=Arabidopsis thaliana OX=3702 GN=LFG2 PE=2 SV=1	XP_012831732.1 PREDICTED: BI1-like protein [Erythranthe guttata]	TMBIM, LFG; protein lifeguard	K24205	-0.439696	-0.96049	1.36941	0.271446	0.438894	10.7114	-0.149362	0.302849	0.364682	0.556677
Leryth_000495	sp|Q9AR19|GCN5_ARATH Histone acetyltransferase GCN5 OS=Arabidopsis thaliana OX=3702 GN=HAG1 PE=1 SV=1	OIT29708.1 histone acetyltransferase gcn5 [Nicotiana attenuata]	PCAF, KAT2, GCN5; histone acetyltransferase [EC:2.3.1.48]	K06062	0.01767	5.45365	0.0908228	0.76986	0.858134	1094.16	0.0112805	0.0689299	0.866631	0.925943
Leryth_000496	sp|Q9SMU7|SRP09_ARATH Signal recognition particle 9 kDa protein OS=Arabidopsis thaliana OX=3702 GN=SRP9 PE=3 SV=1	GFP96799.1 signal recognition particle 9 kDa protein [Phtheirospermum japonicum]	SRP9; signal recognition particle subunit SRP9	K03109	0.0270616	4.22727	0.156372	0.701567	0.812506	466.414	0.020523	0.0807343	0.793914	0.885111
Leryth_000497	sp|O04336|WRK21_ARATH Probable WRKY transcription factor 21 OS=Arabidopsis thaliana OX=3702 GN=WRKY21 PE=1 SV=1	XP_022898251.1 probable WRKY transcription factor 21 [Olea europaea var. sylvestris]	XXXXXXX		-0.131565	5.06318	2.88149	0.123228	0.257321	834.497	-0.12678	0.0909653	0.146008	0.301988
Leryth_000498	sp|Q9SR13|FLK_ARATH Flowering locus K homology domain OS=Arabidopsis thaliana OX=3702 GN=FLK PE=1 SV=1	XP_009757351.1 PREDICTED: poly(rC)-binding protein 3-like [Nicotiana sylvestris]	PCBP3_4; poly(rC)-binding protein 3/4	K21444	-0.115936	5.27437	3.99954	0.0760009	0.185496	966.079	-0.116209	0.0677184	0.0792202	0.194485
Leryth_000499	sp|Q39160|MYO5_ARATH Myosin-5 OS=Arabidopsis thaliana OX=3702 GN=XI-1 PE=1 SV=1	XP_027095341.1 myosin-9-like isoform X6 [Coffea arabica]	MYO5; myosin V	K10357	-0.712158	0.319831	7.22549	0.0244972	0.084927	28.9824	-0.506596	0.322076	0.0234017	0.0771965
Leryth_000500	sp|Q8RUS5|ATG9_ARATH Autophagy-related protein 9 OS=Arabidopsis thaliana OX=3702 GN=ATG9 PE=2 SV=1	XP_021630033.1 autophagy-related protein 9 [Manihot esculenta]	ATG9; autophagy-related protein 9	K17907	0.092465	5.67842	1.9747	0.192933	0.348745	1279.28	0.0833399	0.0785828	0.275077	0.464606
Leryth_000501	sp|Q944A9|NPS11_ARATH Novel plant SNARE 11 OS=Arabidopsis thaliana OX=3702 GN=NPSN11 PE=1 SV=2	XP_012848266.1 PREDICTED: novel plant SNARE 11 [Erythranthe guttata]	NSPN; novel plant SNARE	K08494	0.0394263	4.76614	0.349191	0.568858	0.711886	678.63	0.0329169	0.0774752	0.662724	0.801361
Leryth_000502	sp|O23553|BAM3_ARATH Beta-amylase 3, chloroplastic OS=Arabidopsis thaliana OX=3702 GN=BAM3 PE=1 SV=3	XP_027081320.1 beta-amylase 3, chloroplastic [Coffea arabica]	E3.2.1.2; beta-amylase [EC:3.2.1.2]	K01177	-0.20079	3.17268	0.479479	0.506711	0.6621	223.274	-0.121239	0.228337	0.472048	0.653951
Leryth_000503	sp|Q9FGQ9|FLZ1_ARATH FCS-Like Zinc finger 1 OS=Arabidopsis thaliana OX=3702 GN=FLZ1 PE=1 SV=1	CDP13427.1 unnamed protein product [Coffea canephora]	XXXXXXX		1.17641	2.83553	17.4721	0.00245546	0.0166549	177.563	1.04125	0.301818	4.757e-05	0.00039723
Leryth_000504	sp|Q9BQ70|TCF25_HUMAN Transcription factor 25 OS=Homo sapiens OX=9606 GN=TCF25 PE=1 SV=1	XP_027119027.1 transcription factor 25-like [Coffea arabica]	XXXXXXX		-0.0648515	4.31347	0.60736	0.455438	0.61716	495.167	-0.0643372	0.093067	0.470767	0.652835
Leryth_000505	sp|Q9SU30|CPR1_ARATH F-box protein CPR1 OS=Arabidopsis thaliana OX=3702 GN=CPR1 PE=1 SV=2	RAL42995.1 hypothetical protein DM860_009777 [Cuscuta australis]	XXXXXXX		-0.123159	3.78639	1.47135	0.255473	0.422816	343.088	-0.114595	0.112862	0.279137	0.469449
Leryth_000506	sp|Q40546|KPYG_TOBAC Pyruvate kinase isozyme G, chloroplastic OS=Nicotiana tabacum OX=4097 PE=2 SV=1	XP_006436771.1 pyruvate kinase isozyme G, chloroplastic [Citrus clementina]	PK, pyk; pyruvate kinase [EC:2.7.1.40]	K00873	-0.178322	4.48949	4.7818	0.0560273	0.150236	559.841	-0.170113	0.0943438	0.0590251	0.156648
Leryth_000507	sp|Q8RX22|MIP1_ARATH MND1-interacting protein 1 OS=Arabidopsis thaliana OX=3702 GN=MIP1 PE=1 SV=1	XP_027081637.1 MND1-interacting protein 1-like [Coffea arabica]	XXXXXXX		0.0278395	6.43022	0.353756	0.566389	0.7098	2155.03	0.0220775	0.0510549	0.662662	0.801341
Leryth_000508	sp|Q93XM7|MCAT_ARATH Mitochondrial carnitine/acylcarnitine carrier-like protein OS=Arabidopsis thaliana OX=3702 GN=BOU PE=1 SV=1	XP_028066376.1 mitochondrial carnitine/acylcarnitine carrier-like protein [Camellia sinensis]	SLC25A20_29, CACT, CACL, CRC1; solute carrier family 25 (mitochondrial carnitine/acylcarnitine transporter), member 20/29	K15109	0.297551	3.84706	10.9186	0.00894412	0.04124	358.076	0.271688	0.103492	0.00559398	0.0240904
Leryth_000510	sp|Q1G3Q4|RITF1_ARATH Protein RGF1 INDUCIBLE TRANSCRIPTION FACTOR 1 OS=Arabidopsis thaliana OX=3702 GN=RITF1 PE=1 SV=1	XP_027361028.1 uncharacterized protein LOC113869086 isoform X1 [Abrus precatorius]	XXXXXXX		0.297218	3.11146	3.9665	0.0770278	0.187159	214.289	0.243878	0.159685	0.0823596	0.200194
Leryth_000511	sp|Q94KU5|PAP3_BRACM Plastid lipid-associated protein 3, chloroplastic OS=Brassica campestris OX=3711 GN=PAP3 PE=2 SV=1	TEY83506.1 hypothetical protein Saspl_016813 [Salvia splendens]	XXXXXXX		0.0855359	5.33009	3.51932	0.0928159	0.212466	1004.36	0.0783519	0.0566783	0.160691	0.323277
Leryth_000513	sp|Q8RY59|RCD1_ARATH Inactive poly [ADP-ribose] polymerase RCD1 OS=Arabidopsis thaliana OX=3702 GN=RCD1 PE=1 SV=1	XP_028103990.1 inactive poly [ADP-ribose] polymerase RCD1-like isoform X4 [Camellia sinensis]	XXXXXXX		-0.0051863	7.90185	0.0109112	0.919058	0.952745	5980.61	-0.0101046	0.0372175	0.78391	0.87941
Leryth_000514	sp|Q501B2|BZP16_ARATH bZIP transcription factor 16 OS=Arabidopsis thaliana OX=3702 GN=BZIP16 PE=1 SV=1	XP_016508279.1 PREDICTED: bZIP transcription factor 16-like [Nicotiana tabacum]	GBF; plant G-box-binding factor	K09060	0.12658	4.9407	2.41449	0.154036	0.299446	766.316	0.112033	0.0945217	0.215437	0.394858
Leryth_000515	sp|Q9C6T1|PMK_ARATH Phosphomevalonate kinase, peroxisomal OS=Arabidopsis thaliana OX=3702 GN=PMK PE=1 SV=1	ABY27562.2 phosphomevalonate kinase [Arnebia euchroma]	E2.7.4.2, mvaK2; phosphomevalonate kinase [EC:2.7.4.2]	K00938	0.0546705	5.50485	0.689635	0.427394	0.5919	1133.52	0.047209	0.0730815	0.508345	0.684357
Leryth_000516	sp|Q9FKG6|PUB52_ARATH U-box domain-containing protein 52 OS=Arabidopsis thaliana OX=3702 GN=PUB52 PE=2 SV=1	XP_009590275.1 U-box domain-containing protein 52 isoform X2 [Nicotiana tomentosiformis]	XXXXXXX		-0.188053	0.936688	0.221152	0.649309	0.774759	46.0628	-0.0760342	0.268235	0.64068	0.785589
Leryth_000517	sp|Q9M088|E135_ARATH Glucan endo-1,3-beta-glucosidase 5 OS=Arabidopsis thaliana OX=3702 GN=At4g31140 PE=2 SV=1	XP_015167721.1 PREDICTED: glucan endo-1,3-beta-glucosidase 6 [Solanum tuberosum]	GN5_6; glucan endo-1,3-beta-glucosidase 5/6 [EC:3.2.1.39]	K19893	-0.150642	3.84326	0.698974	0.424881	0.590004	357.546	-0.117002	0.172726	0.426982	0.616335
Leryth_000519	sp|B5BT18|BTAF1_ARATH TATA-binding protein-associated factor BTAF1 OS=Arabidopsis thaliana OX=3702 GN=BTAF1 PE=1 SV=1	XP_015084907.1 TATA-binding protein-associated factor BTAF1 isoform X1 [Solanum pennellii]	BTAF1, MOT1; TATA-binding protein-associated factor [EC:3.6.4.-]	K15192	0.0294645	7.09895	0.358948	0.563607	0.707836	3427.26	0.0244198	0.0496901	0.621284	0.771546
Leryth_000520	sp|Q9C801|MOS2_ARATH Protein MOS2 OS=Arabidopsis thaliana OX=3702 GN=MOS2 PE=2 SV=1	XP_019185468.1 PREDICTED: protein MOS2 [Ipomoea nil]	GPKOW; G patch domain and KOW motifs-containing protein	K13101	-0.0149597	5.77741	0.0226883	0.88354	0.93096	1370.18	-0.0176363	0.108565	0.862522	0.924152
Leryth_000521	sp|C0LGL9|FEI2_ARATH LRR receptor-like serine/threonine-protein kinase FEI 2 OS=Arabidopsis thaliana OX=3702 GN=FEI2 PE=1 SV=1	XP_027155494.1 LRR receptor-like serine/threonine-protein kinase FEI 1 [Coffea eugenioides]	XXXXXXX		-0.215209	6.65757	20.332	0.00140427	0.0112685	2523.42	-0.216466	0.0503466	1.3285e-05	0.00012562
Leryth_000524	*	CDP16589.1 unnamed protein product [Coffea canephora]	XXXXXXX		0.626035	1.93167	15.5895	0.00324604	0.020467	93.5733	0.554288	0.183782	0.00061253	0.00372037
Leryth_000525	sp|Q6DBP4|PAE8_ARATH Pectin acetylesterase 8 OS=Arabidopsis thaliana OX=3702 GN=PAE8 PE=2 SV=1	XP_027183351.1 pectin acetylesterase 8-like [Coffea eugenioides]	NOTUM; O-palmitoleoyl-L-serine hydrolase [EC:3.1.1.98]	K19882	0.188094	7.08148	1.67058	0.228966	0.39237	3386.52	0.152435	0.144885	0.242274	0.427125
Leryth_000526	sp|Q56WM6|ROGFE_ARATH Rop guanine nucleotide exchange factor 14 OS=Arabidopsis thaliana OX=3702 GN=ROPGEF14 PE=1 SV=1	PIN26274.1 hypothetical protein CDL12_00978 [Handroanthus impetiginosus]	XXXXXXX		0.403537	4.9848	42.8493	9.7325e-05	0.00175469	790.362	0.386877	0.0770661	2.3934e-07	3.2149e-06
Leryth_000528	sp|Q9F234|AGL2_BACTQ Alpha-glucosidase 2 OS=Bacillus thermoamyloliquefaciens OX=1425 PE=3 SV=1	XP_018634406.1 alpha-glucosidase 2 isoform X2 [Nicotiana tomentosiformis]	XXXXXXX		0.252766	7.52843	23.3483	0.00088467	0.00818955	4616.26	0.242822	0.0516246	1.8284e-06	2.0728e-05
Leryth_000529	sp|Q84SC3|ACBP1_ORYSJ Acyl-CoA-binding domain-containing protein 1 OS=Oryza sativa subsp. japonica OX=39947 GN=ACBP1 PE=1 SV=1	XP_028755141.1 acyl-CoA-binding protein [Prosopis alba]	DBI, ACBP; diazepam-binding inhibitor (GABA receptor modulator, acyl-CoA-binding protein)	K08762	-0.514121	0.631476	3.46686	0.0949272	0.215772	36.5972	-0.332487	0.282118	0.0895464	0.212557
Leryth_000530	sp|Q9C6S5|PHSB_ARATH Probable polyamine transporter At1g31830 OS=Arabidopsis thaliana OX=3702 GN=At1g31830 PE=2 SV=1	XP_022873065.1 probable polyamine transporter At1g31830 isoform X1 [Olea europaea var. sylvestris]	XXXXXXX		-0.165948	6.40433	5.25192	0.0471463	0.133247	2116.54	-0.161913	0.0820493	0.0412071	0.119563
Leryth_000531	sp|Q47LK4|RL24_THEFY 50S ribosomal protein L24 OS=Thermobifida fusca (strain YX) OX=269800 GN=rplX PE=3 SV=1	CAA2960606.1 50S ribosomal L24 [Olea europaea subsp. europaea]	RP-L24, MRPL24, rplX; large subunit ribosomal protein L24	K02895	0.00085334	4.66897	0.00014817	0.990549	0.994127	634.321	-0.0034596	0.0811908	0.96428	0.980537
Leryth_000532	sp|Q9C6S7|PMTK_ARATH Probable methyltransferase PMT20 OS=Arabidopsis thaliana OX=3702 GN=At1g31850 PE=2 SV=1	PIN02393.1 Sterol 24-C-methyltransferase [Handroanthus impetiginosus]	XXXXXXX		-0.282121	5.56798	1.94855	0.198262	0.355233	1184.32	-0.21938	0.187072	0.157831	0.319244
Leryth_000533	sp|P42735|CDI8_ARATH Cadmium-induced protein AS8 OS=Arabidopsis thaliana OX=3702 GN=At4g19070 PE=2 SV=1	PIA30238.1 hypothetical protein AQUCO_05700148v1 [Aquilegia coerulea]	XXXXXXX		0.0906048	0.823229	0.346417	0.579875	0.720757	42.3668	0.059659	0.182959	0.69705	0.825262
Leryth_000534	sp|Q8RXF1|SF3A1_ARATH Probable splicing factor 3A subunit 1 OS=Arabidopsis thaliana OX=3702 GN=At1g14650 PE=1 SV=2	PHT48139.1 putative splicing factor 3A subunit 1 [Capsicum baccatum]	SF3A1, SAP114; splicing factor 3A subunit 1	K12825	-0.302781	8.32567	4.67063	0.0587145	0.155228	8022.96	-0.269366	0.141145	0.0352961	0.105942
Leryth_000536	sp|Q9SJZ3|PP169_ARATH Pentatricopeptide repeat-containing protein At2g22410, mitochondrial OS=Arabidopsis thaliana OX=3702 GN=PCMP-E28 PE=2 SV=1	PSS01313.1 Pentatricopeptide repeat-containing protein [Actinidia chinensis var. chinensis]	XXXXXXX		0.2138	-0.243467	0.502163	0.496181	0.653137	19.2133	0.0959447	0.256327	0.571031	0.7338
Leryth_000537	sp|Q6P0S3|TM45B_DANRE Transmembrane protein 45B OS=Danio rerio OX=7955 GN=tmem45b PE=2 SV=1	XP_009605736.1 transmembrane protein 45B [Nicotiana tomentosiformis]	XXXXXXX		0.268864	4.65527	16.3243	0.00282068	0.0184674	628.278	0.253104	0.0787931	0.00091893	0.00526114
Leryth_000538	sp|Q0J7U6|TPR2_ORYSJ Protein TOPLESS-RELATED PROTEIN 2 OS=Oryza sativa subsp. japonica OX=39947 GN=TPR2 PE=1 SV=1	XP_011074840.1 protein TPR2 [Sesamum indicum]	XXXXXXX		0.131715	7.29497	6.49113	0.0308883	0.099478	3925.93	0.123897	0.049965	0.0120091	0.0453018
Leryth_000539	sp|Q9FVQ5|CSCL1_ARATH CSC1-like protein At1g32090 OS=Arabidopsis thaliana OX=3702 GN=At1g32090 PE=1 SV=1	XP_011082330.1 CSC1-like protein At1g32090 [Sesamum indicum]	TMEM63, CSC1; calcium permeable stress-gated cation channel	K21989	0.143007	3.97436	2.36164	0.158128	0.304921	391.047	0.125825	0.102345	0.195973	0.369314
Leryth_000542	sp|Q949W6|KAKU4_ARATH Protein KAKU4 OS=Arabidopsis thaliana OX=3702 GN=KAKU4 PE=1 SV=1	CAA2983557.1 KAKU4-like isoform X1 [Olea europaea subsp. europaea]	XXXXXXX		-0.0196164	5.5053	0.148356	0.708899	0.817425	1134.31	-0.0244639	0.0622846	0.688603	0.819428
Leryth_000543	*	PIN15930.1 hypothetical protein CDL12_11422 [Handroanthus impetiginosus]	XXXXXXX		-1.10382	0.939563	11.9902	0.00693969	0.0344974	45.3069	-0.901793	0.37406	0.00140147	0.00752443
Leryth_000544	*	XXXXXXX	XXXXXXX		-0.055246	3.64351	0.281066	0.608608	0.744101	310.455	-0.0548933	0.11392	0.609489	0.762151
Leryth_000545	sp|Q94C48|WDL5_ARATH Protein WVD2-like 5 OS=Arabidopsis thaliana OX=3702 GN=WDL5 PE=1 SV=1	KAA8521571.1 hypothetical protein F0562_012244 [Nyssa sinensis]	XXXXXXX		0.0228895	5.81368	0.249997	0.628863	0.759056	1405.12	0.0167996	0.0550033	0.758462	0.863961
Leryth_000546	sp|Q9SG02|RDR6_ARATH RNA-dependent RNA polymerase 6 OS=Arabidopsis thaliana OX=3702 GN=RDR6 PE=1 SV=1	PIN21599.1 RNA-directed RNA polymerase QDE-1 [Handroanthus impetiginosus]	RDR, RDRP; RNA-dependent RNA polymerase [EC:2.7.7.48]	K11699	-0.180744	5.76321	6.9613	0.0265891	0.0895576	1356.73	-0.176046	0.0805091	0.0238445	0.0782993
Leryth_000547	sp|Q56XG6|RH15_ARATH DEAD-box ATP-dependent RNA helicase 15 OS=Arabidopsis thaliana OX=3702 GN=RH15 PE=1 SV=3	CAA3020462.1 DEAD-box ATP-dependent RNA helicase 56 isoform X1 [Olea europaea subsp. europaea]	DDX39B, UAP56, SUB2; ATP-dependent RNA helicase UAP56/SUB2 [EC:3.6.4.13]	K12812	-0.205429	7.35109	4.42623	0.0641678	0.165585	4081.54	-0.193004	0.103618	0.048833	0.13551
Leryth_000548	sp|Q56XG6|RH15_ARATH DEAD-box ATP-dependent RNA helicase 15 OS=Arabidopsis thaliana OX=3702 GN=RH15 PE=1 SV=3	PIN23978.1 ATP-dependent RNA helicase [Handroanthus impetiginosus]	DDX39B, UAP56, SUB2; ATP-dependent RNA helicase UAP56/SUB2 [EC:3.6.4.13]	K12812	-0.218644	6.75421	15.0351	0.00361968	0.0219787	2698.25	-0.217374	0.0618962	0.00034129	0.00224482
Leryth_000549	sp|Q3V384|AFG1L_MOUSE AFG1-like ATPase OS=Mus musculus OX=10090 GN=Afg1l PE=1 SV=1	XP_009627570.1 AFG1-like ATPase isoform X1 [Nicotiana tomentosiformis]	XXXXXXX		-0.0023924	3.53629	0.00059189	0.981112	0.988593	288.075	-0.0070387	0.106319	0.943847	0.969687
Leryth_000550	sp|O22969|Y2416_ARATH Uncharacterized protein At2g34160 OS=Arabidopsis thaliana OX=3702 GN=At2g34160 PE=1 SV=1	XP_009627569.1 uncharacterized protein At2g34160-like [Nicotiana tomentosiformis]	XXXXXXX		0.0736256	5.79041	1.08217	0.32488	0.49393	1382.45	0.0643753	0.0824255	0.420649	0.611221
Leryth_000551	sp|O48946|CESA1_ARATH Cellulose synthase A catalytic subunit 1 [UDP-forming] OS=Arabidopsis thaliana OX=3702 GN=CESA1 PE=1 SV=1	KAA8521543.1 hypothetical protein F0562_012216 [Nyssa sinensis]	CESA; cellulose synthase A [EC:2.4.1.12]	K10999	-0.249361	8.2505	7.6935	0.0212668	0.0766461	7617.27	-0.239112	0.093663	0.00757354	0.0310209
Leryth_000552	*	XP_011081581.1 uncharacterized protein LOC105164595 [Sesamum indicum]	XXXXXXX		-0.0978989	5.23334	2.02235	0.18813	0.342804	938.682	-0.0979606	0.0770574	0.189645	0.361018
Leryth_000554	sp|Q0WPK4|PAT1H_ARATH Protein PAT1 homolog OS=Arabidopsis thaliana OX=3702 GN=PAT1 PE=1 SV=1	XP_027062406.1 protein PAT1 homolog isoform X1 [Coffea arabica]	PATL1, PAT1; DNA topoisomerase 2-associated protein PAT1	K12617	-0.0588322	4.07768	0.445721	0.520831	0.673284	420.334	-0.0571381	0.0999238	0.548002	0.715622
Leryth_000555	sp|O64843|CID7_ARATH Polyadenylate-binding protein-interacting protein 7 OS=Arabidopsis thaliana OX=3702 GN=CID7 PE=1 SV=1	KAA8538720.1 hypothetical protein F0562_028299 [Nyssa sinensis]	XXXXXXX		-0.010486	6.14246	0.048974	0.829711	0.897463	1765.02	-0.0153208	0.0548334	0.776129	0.874527
Leryth_000556	sp|Q84RK2|FAP2_ARATH Fatty-acid-binding protein 2 OS=Arabidopsis thaliana OX=3702 GN=FAP2 PE=2 SV=2	XP_027080047.1 fatty-acid-binding protein 2-like [Coffea arabica]	XXXXXXX		0.0935076	4.12949	2.12845	0.177995	0.330308	435.877	0.0819325	0.0796052	0.288997	0.479756
Leryth_000557	sp|Q9C595|YLMG2_ARATH YlmG homolog protein 2, chloroplastic OS=Arabidopsis thaliana OX=3702 GN=YLMG2 PE=2 SV=1	XP_006353858.1 PREDICTED: ylmG homolog protein 2, chloroplastic [Solanum tuberosum]	yggT; YggT family protein	K02221	-0.0096581	1.04674	0.00226333	0.963076	0.978961	49.5838	-0.0091451	0.193209	0.95268	0.974738
Leryth_000559	sp|P05477|HSP21_SOYBN 17.9 kDa class II heat shock protein OS=Glycine max OX=3847 GN=HSP17.9-D PE=3 SV=1	XP_011019383.1 PREDICTED: 17.9 kDa class II heat shock protein-like [Populus euphratica]	HSP20; HSP20 family protein	K13993	-1.22728	1.09996	23.9654	0.00080934	0.00772992	51.332	-1.1193	0.286877	7.7625e-06	7.689e-05
Leryth_000561	sp|Q9CAJ0|P2C16_ARATH Protein phosphatase 2C 16 OS=Arabidopsis thaliana OX=3702 GN=HAB1 PE=1 SV=1	XP_027084581.1 protein phosphatase 2C 53-like [Coffea arabica]	PP2C; protein phosphatase 2C [EC:3.1.3.16]	K14497	-0.15304	6.21708	9.14224	0.0141073	0.0571938	1859.14	-0.153176	0.0598798	0.0090884	0.0361085
Leryth_000562	sp|Q8RWG8|RBP1B_ARATH Ran-binding protein 1 homolog b OS=Arabidopsis thaliana OX=3702 GN=RANBP1B PE=1 SV=2	XP_031118100.1 ran-binding protein 1 homolog c-like [Ipomoea triloba]	RANBP1; Ran-binding protein 1	K15306	-0.217871	7.03902	10.9228	0.00893491	0.0412063	3287.66	-0.214551	0.0713333	0.00202298	0.0102585
Leryth_000563	sp|Q2LZZ7|TRC_DROPS Serine/threonine-protein kinase tricornered OS=Drosophila pseudoobscura pseudoobscura OX=46245 GN=trc PE=3 SV=1	XP_019235767.1 PREDICTED: serine/threonine-protein kinase tricorner-like [Nicotiana attenuata]	STK38, NDR; serine/threonine kinase 38 [EC:2.7.11.1]	K08790	0.0249007	5.18742	0.207918	0.659018	0.781524	909.611	0.0190551	0.0651653	0.766107	0.868634
Leryth_000564	sp|Q6Q152|CPY57_ARATH Peptidyl-prolyl cis-trans isomerase CYP57 OS=Arabidopsis thaliana OX=3702 GN=CYP57 PE=1 SV=1	XP_009767715.1 PREDICTED: peptidyl-prolyl cis-trans isomerase CYP57 isoform X4 [Nicotiana sylvestris]	SDCCAG10; peptidyl-prolyl cis-trans isomerase SDCCAG10 [EC:5.2.1.8]	K12737	-0.335629	6.21857	4.81543	0.0570336	0.152064	1860.38	-0.290378	0.155521	0.0349973	0.105323
Leryth_000565	sp|P41382|IF410_TOBAC Eukaryotic initiation factor 4A-10 OS=Nicotiana tabacum OX=4097 PE=2 SV=1	TEY11110.1 translation initiation factor 4A [Salvia splendens]	EIF4A; translation initiation factor 4A	K03257	-0.0382328	8.0501	0.548234	0.477582	0.636276	6628.1	-0.0430468	0.0380993	0.255224	0.443209
Leryth_000566	sp|Q8L9S3|GRXC6_ARATH Glutaredoxin-C6 OS=Arabidopsis thaliana OX=3702 GN=GRXC6 PE=2 SV=2	GFP90129.1 glutaredoxin-c6 [Phtheirospermum japonicum]	XXXXXXX		0.0960212	6.71158	0.146624	0.711413	0.819025	2620.35	0.0584497	0.197482	0.713307	0.835736
Leryth_000567	sp|Q9M2S0|GMPP2_ARATH Probable mannose-1-phosphate guanylyltransferase 2 OS=Arabidopsis thaliana OX=3702 GN=At3g55590 PE=2 SV=1	OMO57695.1 Nucleotidyl transferase [Corchorus olitorius]	GMPP; mannose-1-phosphate guanylyltransferase [EC:2.7.7.13]	K00966	0.326996	-0.90543	0.34379	0.571808	0.714166	11.5872	0.0651044	0.302231	0.636565	0.782089
Leryth_000568	sp|Q9ZVD2|NHL13_ARATH NDR1/HIN1-like protein 13 OS=Arabidopsis thaliana OX=3702 GN=NHL13 PE=2 SV=1	XP_006360998.1 PREDICTED: uncharacterized protein LOC102599547 [Solanum tuberosum]	XXXXXXX		-0.399813	2.86186	11.7397	0.00735422	0.0359435	179.692	-0.364889	0.134936	0.00315474	0.0149605
Leryth_000569	sp|F4K956|A70_ARATH Pathogen-associated molecular patterns-induced protein A70 OS=Arabidopsis thaliana OX=3702 GN=A70 PE=1 SV=1	XP_011097989.1 uncharacterized protein LOC105176754 [Sesamum indicum]	XXXXXXX		-0.699262	2.64932	11.9474	0.00700847	0.0347178	154.764	-0.602029	0.228223	0.00159013	0.00835708
Leryth_000570	sp|Q9FPR3|EDR1_ARATH Serine/threonine-protein kinase EDR1 OS=Arabidopsis thaliana OX=3702 GN=EDR1 PE=1 SV=1	RAL37980.1 hypothetical protein DM860_000674 [Cuscuta australis]	ZAK, MLTK; sterile alpha motif and leucine zipper containing kinase AZK [EC:2.7.11.25]	K04424	0.166375	5.32174	10.1584	0.0108076	0.0471819	998.674	0.155695	0.0639748	0.0130228	0.0482807
Leryth_000571	sp|O80992|PYL2_ARATH Abscisic acid receptor PYL2 OS=Arabidopsis thaliana OX=3702 GN=PYL2 PE=1 SV=1	XP_019265705.1 PREDICTED: abscisic acid receptor PYL2-like [Nicotiana attenuata]	PYL; abscisic acid receptor PYR/PYL family	K14496	-0.437591	0.0240223	3.43894	0.0960758	0.217584	23.2234	-0.268031	0.269349	0.153022	0.312347
Leryth_000574	sp|Q9ASU8|NDL2_ARATH Protein NDL2 OS=Arabidopsis thaliana OX=3702 GN=NDL2 PE=1 SV=1	KAF5936105.1 hypothetical protein HYC85_027234 [Camellia sinensis]	XXXXXXX		-0.258689	0.248075	0.451009	0.518426	0.671228	27.9377	-0.104673	0.275102	0.525944	0.697811
Leryth_000575	sp|Q9ASU8|NDL2_ARATH Protein NDL2 OS=Arabidopsis thaliana OX=3702 GN=NDL2 PE=1 SV=1	PKI63119.1 hypothetical protein CRG98_016495, partial [Punica granatum]	XXXXXXX		-0.246076	0.861963	0.447062	0.520253	0.672778	43.7322	-0.108258	0.267412	0.518486	0.692285
Leryth_000576	*	XP_027182548.1 uncharacterized protein LOC113780955 [Coffea eugenioides]	XXXXXXX		-0.082933	4.37395	0.687091	0.428218	0.592569	516.554	-0.0790499	0.109109	0.442017	0.628637
Leryth_000577	sp|Q96I24|FUBP3_HUMAN Far upstream element-binding protein 3 OS=Homo sapiens OX=9606 GN=FUBP3 PE=1 SV=2	XP_028053492.1 far upstream element-binding protein 1-like [Camellia sinensis]	FUBP; far upstream element-binding protein	K13210	-0.047359	7.58266	0.776517	0.40073	0.567893	4793.63	-0.051261	0.052363	0.320773	0.512124
Leryth_000578	sp|P42044|HEMH_CUCSA Ferrochelatase-2, chloroplastic OS=Cucumis sativus OX=3659 GN=HEMH PE=2 SV=1	XP_019184880.1 PREDICTED: ferrochelatase-2, chloroplastic isoform X3 [Ipomoea nil]	hemH, FECH; protoporphyrin/coproporphyrin ferrochelatase [EC:4.99.1.1 4.99.1.9]	K01772	0.657372	5.63852	93.4448	4.1566e-06	0.0002252	1244.55	0.638332	0.0842433	7.6149e-15	2.8776e-13
Leryth_000579	*	XP_015060997.1 uncharacterized protein LOC107007036 [Solanum pennellii]	BABAM, NBA1, MERIT40; BRISC and BRCA1-A complex member 1	K20776	0.126611	5.53083	5.67886	0.0405538	0.120192	1154.61	0.115849	0.0639616	0.0635861	0.165604
Leryth_000580	sp|Q54Z24|PITH1_DICDI PITH domain-containing protein 1 OS=Dictyostelium discoideum OX=44689 GN=DDB_G0277951 PE=3 SV=1	KZV42006.1 Thioredoxin family protein [Dorcoceras hygrometricum]	XXXXXXX		0.0273336	3.66732	0.118595	0.738335	0.837325	316.06	0.0198754	0.0939262	0.825982	0.904196
Leryth_000581	sp|Q94AA4|PFKA3_ARATH ATP-dependent 6-phosphofructokinase 3 OS=Arabidopsis thaliana OX=3702 GN=PFK3 PE=1 SV=1	TMW94929.1 hypothetical protein EJD97_009601 [Solanum chilense]	pfkA, PFK; 6-phosphofructokinase 1 [EC:2.7.1.11]	K00850	0.330321	6.04649	16.1672	0.00290558	0.0188978	1650.87	0.307437	0.0930234	0.00055949	0.00343579
Leryth_000582	sp|Q8L5Z4|YBEY_ARATH Endoribonuclease YBEY, chloroplastic OS=Arabidopsis thaliana OX=3702 GN=YBEY PE=1 SV=1	XP_022857419.1 endoribonuclease YBEY, chloroplastic [Olea europaea var. sylvestris]	XXXXXXX		0.0298975	5.00547	0.221425	0.648955	0.774544	801.327	0.0224465	0.073696	0.755429	0.862071
Leryth_000583	sp|Q7G9P4|ALDO3_ARATH Abscisic-aldehyde oxidase OS=Arabidopsis thaliana OX=3702 GN=AAO3 PE=1 SV=1	XP_011080521.1 indole-3-acetaldehyde oxidase [Sesamum indicum]	AAO3; abscisic-aldehyde oxidase [EC:1.2.3.14]	K09842	-0.465354	5.24471	39.3689	0.0001345	0.00218065	946.225	-0.454206	0.0858879	4.5595e-08	6.9527e-07
Leryth_000584	sp|G5E8P0|GCP6_MOUSE Gamma-tubulin complex component 6 OS=Mus musculus OX=10090 GN=Tubgcp6 PE=1 SV=1	XP_022869348.1 uncharacterized protein LOC111388779 isoform X1 [Olea europaea var. sylvestris]	TUBGCP6, GCP6; gamma-tubulin complex component 6	K16573	-0.0568096	6.18008	1.56034	0.24258	0.407832	1811.59	-0.0609755	0.050164	0.218041	0.398216
Leryth_000585	sp|D5K211|RTM2A_ARATH Inactive protein RESTRICTED TEV MOVEMENT 2 OS=Arabidopsis thaliana OX=3702 GN=RTM2 PE=3 SV=1	XP_019261263.1 PREDICTED: protein RESTRICTED TEV MOVEMENT 2-like [Nicotiana attenuata]	XXXXXXX		-0.72727	1.12155	10.8366	0.00912502	0.0418338	52.259	-0.601609	0.258836	0.00365953	0.0169606
Leryth_000586	sp|Q9LZH5|LTPG2_ARATH Non-specific lipid transfer protein GPI-anchored 2 OS=Arabidopsis thaliana OX=3702 GN=LTPG2 PE=2 SV=1	KAF5751660.1 putative lipid binding protein [Tripterygium wilfordii]	XXXXXXX		-0.157459	2.659	1.43305	0.261317	0.428757	155.83	-0.13823	0.137386	0.267865	0.457014
Leryth_000587	sp|A2WW87|GAM1_ORYSI Transcription factor GAMYB OS=Oryza sativa subsp. indica OX=39946 GN=GAM1 PE=2 SV=1	CDP09733.1 unnamed protein product [Coffea canephora]	MYBP; transcription factor MYB, plant	K09422	-0.224628	2.7258	5.98424	0.0365315	0.111755	163.393	-0.20852	0.112934	0.0488829	0.135613
Leryth_000588	sp|Q94JU2|WTR18_ARATH WAT1-related protein At3g28050 OS=Arabidopsis thaliana OX=3702 GN=At3g28050 PE=2 SV=1	XP_022881797.1 WAT1-related protein At3g28050-like [Olea europaea var. sylvestris]	XXXXXXX		-1.84453	1.80045	19.9155	0.00165322	0.0126348	83.8813	-1.66602	0.439192	8.137e-06	8.005e-05
Leryth_000589	*	XXXXXXX	NCA2; nuclear control of ATPase protein 2	K18158	-0.0128281	5.21754	0.0346643	0.856357	0.913753	928.757	-0.0170099	0.0800781	0.826075	0.904251
Leryth_000590	sp|Q06445|CYTI_VIGUN Cysteine proteinase inhibitor OS=Vigna unguiculata OX=3917 PE=1 SV=1	XP_010673809.1 PREDICTED: cysteine proteinase inhibitor A [Beta vulgaris subsp. vulgaris]	XXXXXXX		0.00914918	6.4496	0.017516	0.89757	0.939809	2184.61	0.00409924	0.0803006	0.958919	0.978025
Leryth_000591	sp|P93841|ISPE_SOLLC 4-diphosphocytidyl-2-C-methyl-D-erythritol kinase, chloroplastic/chromoplastic (Fragment) OS=Solanum lycopersicum OX=4081 GN=ISPE PE=1 SV=1	PSR90095.1 4-diphosphocytidyl-2-C-methyl-D-erythritol kinase/chromoplastic like [Actinidia chinensis var. chinensis]	ispE; 4-diphosphocytidyl-2-C-methyl-D-erythritol kinase [EC:2.7.1.148]	K00919	0.122717	3.18371	0.907395	0.365255	0.533519	225.55	0.0994387	0.136046	0.423343	0.613565
Leryth_000593	sp|Q0WKV8|ULP2A_ARATH Probable ubiquitin-like-specific protease 2A OS=Arabidopsis thaliana OX=3702 GN=ULP2A PE=2 SV=2	XP_027117376.1 probable ubiquitin-like-specific protease 2A isoform X3 [Coffea arabica]	XXXXXXX		-0.0626769	1.43808	0.160455	0.697916	0.809692	65.679	-0.0495695	0.165459	0.728919	0.845837
Leryth_000594	sp|Q8W207|CSN2_ARATH COP9 signalosome complex subunit 2 OS=Arabidopsis thaliana OX=3702 GN=CSN2 PE=1 SV=1	XP_019199276.1 PREDICTED: COP9 signalosome complex subunit 2 isoform X2 [Ipomoea nil]	COPS2, CSN2, TRIP15; COP9 signalosome complex subunit 2	K12176	-0.217576	6.3513	9.23472	0.0137599	0.0561389	2040.06	-0.211282	0.0811188	0.00687294	0.0286027
Leryth_000595	*	EOX97251.1 Uncharacterized protein TCM_006330 isoform 2 [Theobroma cacao]	XXXXXXX		-0.0910894	1.13248	0.177238	0.68346	0.799764	52.509	-0.0625296	0.198299	0.694393	0.823648
Leryth_000596	*	XP_022897977.1 blue copper protein-like [Olea europaea var. sylvestris]	XXXXXXX		-0.322951	3.56294	4.60739	0.0598477	0.157417	293.511	-0.277635	0.15862	0.046876	0.13158
Leryth_000597	sp|P42697|DRP1A_ARATH Dynamin-related protein 1A OS=Arabidopsis thaliana OX=3702 GN=DRP1A PE=1 SV=3	CDP08675.1 unnamed protein product [Coffea canephora]	XXXXXXX		-0.0519529	0.689007	0.0649473	0.804468	0.881109	38.1967	-0.0355538	0.202137	0.823874	0.902983
Leryth_000598	*	XP_031099578.1 uncharacterized protein LOC116003791 isoform X2 [Ipomoea triloba]	XXXXXXX		0.0377427	3.97596	0.0445446	0.837597	0.902838	391.593	0.0249159	0.1668	0.864296	0.924716
Leryth_000599	sp|Q9SAV3|ODBB1_ARATH 2-oxoisovalerate dehydrogenase subunit beta 1, mitochondrial OS=Arabidopsis thaliana OX=3702 GN=BCDH BETA1 PE=2 SV=1	KAF5735682.1 2-oxoisovalerate dehydrogenase subunit beta 1 mitochondrial-like [Tripterygium wilfordii]	BCKDHB, bkdA2; 2-oxoisovalerate dehydrogenase E1 component beta subunit [EC:1.2.4.4]	K00167	-0.174704	5.68117	2.77385	0.129794	0.266834	1281.15	-0.160871	0.114258	0.132609	0.281868
Leryth_000600	sp|O81027|HMGCL_ARATH Hydroxymethylglutaryl-CoA lyase, mitochondrial OS=Arabidopsis thaliana OX=3702 GN=HMGCL PE=1 SV=2	CAN74167.1 hypothetical protein VITISV_010123 [Vitis vinifera]	E4.1.3.4, HMGCL, hmgL; hydroxymethylglutaryl-CoA lyase [EC:4.1.3.4]	K01640	0.63475	1.65263	15.0458	0.00361201	0.0219568	77.096	0.553937	0.196857	0.00112991	0.00628138
Leryth_000601	*	GER47433.1 DNA-binding storekeeper protein-relatedtranscriptional regulator, partial [Striga asiatica]	XXXXXXX		0.104789	2.01355	0.266731	0.617765	0.750985	99.0315	0.0695266	0.189044	0.656352	0.796637
Leryth_000602	sp|Q9LYA9|CP41A_ARATH Chloroplast stem-loop binding protein of 41 kDa a, chloroplastic OS=Arabidopsis thaliana OX=3702 GN=CSP41A PE=1 SV=1	KAE9463886.1 hypothetical protein C3L33_04102, partial [Rhododendron williamsianum]	XXXXXXX		0.0822208	1.85008	0.238501	0.636765	0.764758	88.2583	0.0587039	0.16882	0.687399	0.818446
Leryth_000603	sp|Q1KPV0|FZL_ARATH Probable transmembrane GTPase FZO-like, chloroplastic OS=Arabidopsis thaliana OX=3702 GN=FZL PE=1 SV=1	XP_022858815.1 probable transmembrane GTPase FZO-like, chloroplastic [Olea europaea var. sylvestris]	XXXXXXX		-0.1197	5.58395	1.54809	0.244301	0.409961	1197.66	-0.113209	0.105381	0.256121	0.444267
Leryth_000604	sp|Q6NMR8|FAF3_ARATH Protein FANTASTIC FOUR 3 OS=Arabidopsis thaliana OX=3702 GN=FAF3 PE=2 SV=1	XP_028083630.1 protein FANTASTIC FOUR 3-like [Camellia sinensis]	XXXXXXX		-0.0309777	1.95792	0.00842965	0.92888	0.958879	95.5185	-0.0189282	0.241388	0.907346	0.950079
Leryth_000605	sp|P59277|SYP81_ARATH Syntaxin-81 OS=Arabidopsis thaliana OX=3702 GN=SYP81 PE=1 SV=2	XP_024466984.1 syntaxin-81 isoform X2 [Populus trichocarpa]	STX18; syntaxin 18	K08492	0.0977435	3.84667	2.10476	0.180195	0.332851	357.993	0.0877653	0.0836243	0.278129	0.468153
Leryth_000606	*	XXXXXXX	XXXXXXX		0.146645	3.50799	1.39305	0.267621	0.435145	282.331	0.120952	0.131824	0.31755	0.509349
Leryth_000607	sp|I1JNS6|GIP1_SOYBN Probable aspartic proteinase GIP1 OS=Glycine max OX=3847 GN=GIP1 PE=1 SV=2	XP_009625778.1 probable aspartic proteinase GIP1 [Nicotiana tomentosiformis]	XXXXXXX		0.273128	2.71221	3.66882	0.0871169	0.203747	161.924	0.227193	0.150009	0.089641	0.212665
Leryth_000609	sp|Q9LUG9|MD33A_ARATH Mediator of RNA polymerase II transcription subunit 33A OS=Arabidopsis thaliana OX=3702 GN=MED33A PE=1 SV=1	XP_019265588.1 PREDICTED: mediator of RNA polymerase II transcription subunit 33A-like [Nicotiana attenuata]	XXXXXXX		-0.0968814	4.71071	2.7822	0.129059	0.265847	653.082	-0.0965913	0.0718223	0.167756	0.332944
Leryth_000610	sp|Q9ZT66|E134_MAIZE Endo-1,3;1,4-beta-D-glucanase OS=Zea mays OX=4577 PE=1 SV=1	XP_021672180.1 endo-1,3;1,4-beta-D-glucanase-like [Hevea brasiliensis]	XXXXXXX		-0.288476	7.26074	1.86454	0.207178	0.36657	3834.42	-0.222188	0.190948	0.160184	0.322558
Leryth_000611	sp|Q8L765|BPM1_ARATH BTB/POZ and MATH domain-containing protein 1 OS=Arabidopsis thaliana OX=3702 GN=BPM1 PE=1 SV=1	KAA8550901.1 hypothetical protein F0562_002585 [Nyssa sinensis]	SPOP; speckle-type POZ protein	K10523	0.132193	5.70214	7.2024	0.0246717	0.085322	1300.51	0.124006	0.0609674	0.0384159	0.113152
Leryth_000612	*	XP_002274278.1 PREDICTED: uncharacterized protein LOC100259706 [Vitis vinifera]	XXXXXXX		0.0677749	4.53413	0.321535	0.584308	0.724111	577.471	0.0547583	0.125634	0.64286	0.787099
Leryth_000613	*	PIN26073.1 hypothetical protein CDL12_01178 [Handroanthus impetiginosus]	XXXXXXX		-0.395237	4.96572	31.8045	0.00029748	0.00379387	779.64	-0.385858	0.0840976	2.0489e-06	2.2987e-05
Leryth_000614	sp|P93050|RKF3_ARATH Probable LRR receptor-like serine/threonine-protein kinase RKF3 OS=Arabidopsis thaliana OX=3702 GN=RKF3 PE=2 SV=1	PON65726.1 Serine/threonine protein kinase [Parasponia andersonii]	XXXXXXX		-0.788782	-0.2476	5.30489	0.0462594	0.131336	19.0491	-0.434612	0.400275	0.0537129	0.145781
Leryth_000615	sp|P93050|RKF3_ARATH Probable LRR receptor-like serine/threonine-protein kinase RKF3 OS=Arabidopsis thaliana OX=3702 GN=RKF3 PE=2 SV=1	KAF3957699.1 hypothetical protein CMV_017311 [Castanea mollissima]	XXXXXXX		0.00296227	3.30844	0.00097567	0.975751	0.985632	245.752	-0.0036751	0.106032	0.970132	0.983762
Leryth_000616	sp|Q40153|LE14B_LITER LEC14B protein OS=Lithospermum erythrorhizon OX=34254 PE=2 SV=1	Q40153.1 RecName: Full=LEC14B protein [Lithospermum erythrorhizon]	DCAF11; DDB1- and CUL4-associated factor 11	K11801	0.567616	6.23463	56.3647	3.3196e-05	0.00086673	1882.16	0.545528	0.0930656	1.3023e-09	2.5267e-08
Leryth_000617	sp|Q9FIZ3|GSO2_ARATH LRR receptor-like serine/threonine-protein kinase GSO2 OS=Arabidopsis thaliana OX=3702 GN=GSO2 PE=1 SV=2	CAA3000310.1 probably inactive leucine-rich repeat receptor kinase IMK2 [Olea europaea subsp. europaea]	XXXXXXX		-0.494588	2.0403	7.39851	0.0232367	0.0817074	100.521	-0.415315	0.199351	0.0130074	0.0482358
Leryth_000618	sp|D3J163|VPYL_MEDTR Protein VAPYRIN-LIKE OS=Medicago truncatula OX=3880 GN=VPYL PE=2 SV=1	KAA8543181.1 hypothetical protein F0562_021324 [Nyssa sinensis]	XXXXXXX		0.804868	4.83323	52.2608	4.4841e-05	0.0010564	711.895	0.768795	0.131693	8.2045e-10	1.6434e-08
Leryth_000619	sp|P0A9T4|TAS_ECOLI Protein tas OS=Escherichia coli (strain K12) OX=83333 GN=tas PE=1 SV=1	XP_021865217.1 uncharacterized protein LOC110803975 [Spinacia oleracea]	XXXXXXX		-0.0042626	2.61838	0.00139453	0.971012	0.983033	151.708	-0.0079605	0.126031	0.944763	0.970214
Leryth_000620	sp|F4JI44|NDX_ARATH Nodulin homeobox OS=Arabidopsis thaliana OX=3702 GN=NDX PE=2 SV=1	XP_019225558.1 PREDICTED: nodulin homeobox [Nicotiana attenuata]	XXXXXXX		0.131331	4.87321	5.80037	0.0388906	0.116925	731.038	0.120529	0.0660351	0.0624677	0.163507
Leryth_000621	sp|P0A9T4|TAS_ECOLI Protein tas OS=Escherichia coli (strain K12) OX=83333 GN=tas PE=1 SV=1	KAF5782579.1 putative NADP-dependent oxidoreductase domain-containing protein [Helianthus annuus]	XXXXXXX		0.0705355	1.44435	0.120701	0.736122	0.835759	65.9532	0.0447345	0.190253	0.775673	0.874227
Leryth_000622	sp|F4JI46|RGAP2_ARATH Rho GTPase-activating protein 2 OS=Arabidopsis thaliana OX=3702 GN=ROPGAP2 PE=1 SV=1	XP_010326614.1 rho GTPase-activating protein 2-like isoform X2 [Solanum lycopersicum]	XXXXXXX		0.0815225	2.61356	0.391779	0.546637	0.694405	151.048	0.0636989	0.136353	0.60916	0.761995
Leryth_000623	sp|O82261|DEGP2_ARATH Protease Do-like 2, chloroplastic OS=Arabidopsis thaliana OX=3702 GN=DEGP2 PE=1 SV=2	EYU46653.1 hypothetical protein MIMGU_mgv1a0034321mg, partial [Erythranthe guttata]	XXXXXXX		0.210872	3.36685	3.00974	0.116189	0.247765	256.259	0.177736	0.130789	0.138611	0.290941
Leryth_000625	sp|Q8VZK0|MIEL1_ARATH E3 ubiquitin-protein ligase MIEL1 OS=Arabidopsis thaliana OX=3702 GN=MIEL1 PE=1 SV=1	XP_011079733.1 E3 ubiquitin-protein ligase MIEL1 [Sesamum indicum]	RCHY1, PIRH2; RING finger and CHY zinc finger domain-containing protein 1 [EC:2.3.2.27]	K10144	0.00152939	5.29284	0.0007042	0.979398	0.987693	978.824	-0.0033047	0.0707151	0.960551	0.978584
Leryth_000626	sp|O04341|GRXS9_ARATH Monothiol glutaredoxin-S9 OS=Arabidopsis thaliana OX=3702 GN=GRXS9 PE=1 SV=1	XP_027098070.1 glutaredoxin-C13-like [Coffea arabica]	grxC, GLRX, GLRX2; glutaredoxin 3	K03676	0.542144	1.97746	3.2804	0.103412	0.228584	96.8416	0.334023	0.288284	0.0905685	0.214148
Leryth_000629	sp|Q6T393|SPT20_RAT Spermatogenesis-associated protein 20 OS=Rattus norvegicus OX=10116 GN=Spata20 PE=1 SV=1	CAB4281520.1 unnamed protein product [Prunus armeniaca]	XXXXXXX		0.271263	6.19475	24.6412	0.00073562	0.00721016	1830.58	0.258291	0.0671682	8.3428e-05	0.00065571
Leryth_000630	*	KAF7818230.1 uncharacterized protein G2W53_023685 [Senna tora]	XXXXXXX		0.301828	2.4847	9.18492	0.0139456	0.0566903	138.183	0.268127	0.124475	0.019887	0.0678427
Leryth_000632	sp|P46423|GSTF_HYOMU Glutathione S-transferase OS=Hyoscyamus muticus OX=35626 PE=1 SV=1	PHT44371.1 Glutathione S-transferase [Capsicum baccatum]	GST, gst; glutathione S-transferase [EC:2.5.1.18]	K00799	2.6783	4.89525	66.3125	3.122e-05	0.00083597	743.58	2.60461	0.303848	5.447e-19	3.1038e-17
Leryth_000633	sp|Q9SW70|SRP_VITRI Stress-related protein OS=Vitis riparia OX=96939 GN=SRP PE=2 SV=1	XP_034227674.1 stress-related protein [Prunus dulcis]	XXXXXXX		-0.379076	3.48809	1.76502	0.218265	0.380104	278.133	-0.243851	0.247391	0.176027	0.343564
Leryth_000634	*	KAA8549172.1 hypothetical protein F0562_000856 [Nyssa sinensis]	XXXXXXX		0.120928	7.07426	5.49295	0.0432735	0.125523	3369.19	0.113193	0.0550439	0.0372317	0.110405
Leryth_000635	sp|Q8L4N1|PHO34_ARATH Universal stress protein PHOS34 OS=Arabidopsis thaliana OX=3702 GN=PHOS34 PE=1 SV=1	XP_011082474.1 universal stress protein PHOS34 [Sesamum indicum]	XXXXXXX		0.415262	3.49391	11.4123	0.00794296	0.0380823	280.148	0.37064	0.137126	0.00312289	0.0148322
Leryth_000636	*	XXXXXXX	XXXXXXX		0.0268392	5.81267	0.311988	0.589848	0.728677	1404.12	0.0202085	0.0582215	0.724438	0.84303
Leryth_000637	sp|A2Y0J7|RU1A_ORYSI U1 small nuclear ribonucleoprotein A OS=Oryza sativa subsp. indica OX=39946 GN=OsI_18512 PE=3 SV=1	KAF5931357.1 hypothetical protein HYC85_032230 [Camellia sinensis]	SNRPA; U1 small nuclear ribonucleoprotein A	K11091	0.021977	5.51986	0.0828614	0.779861	0.864469	1145.6	0.0155248	0.0871309	0.854353	0.920043
Leryth_000639	sp|Q8LCU7|MECR_ARATH Enoyl-[acyl-carrier-protein] reductase, mitochondrial OS=Arabidopsis thaliana OX=3702 GN=At3g45770 PE=1 SV=1	OAY37908.1 hypothetical protein MANES_11G138400 [Manihot esculenta]	MECR, NRBF1; mitochondrial enoyl-[acyl-carrier protein] reductase / trans-2-enoyl-CoA reductase [EC:1.3.1.- 1.3.1.38]	K07512	-0.117102	5.03388	2.95175	0.119306	0.252197	817.408	-0.115787	0.079247	0.131826	0.280834
Leryth_000641	sp|Q3YMR2|NLTP2_SOLCI Non-specific lipid-transfer protein 2 OS=Solanum chilense OX=4083 PE=3 SV=1	AAL27855.1 lipid transfer protein precursor [Davidia involucrata]	XXXXXXX		1.54005	0.224739	17.0253	0.00247673	0.0167676	27.7117	1.30313	0.452859	0.00024132	0.00166199
Leryth_000645	sp|Q8VYU4|CCR4F_ARATH Carbon catabolite repressor protein 4 homolog 6 OS=Arabidopsis thaliana OX=3702 GN=CCR4-6 PE=2 SV=2	XP_028109710.1 carbon catabolite repressor protein 4 homolog 6 isoform X1 [Camellia sinensis]	XXXXXXX		0.207547	5.22331	14.893	0.00372381	0.0223604	932.601	0.196733	0.0659355	0.00229185	0.0114029
Leryth_000646	sp|A0A2J6KL39|NLTP_LACSA Non-specific lipid-transfer protein Lac s 1 OS=Lactuca sativa OX=4236 GN=LSAT_1X82001 PE=1 SV=1	XP_031264631.1 non-specific lipid-transfer protein 3-like [Pistacia vera]	XXXXXXX		1.37513	1.73532	15.1844	0.00367508	0.022166	82.0447	1.16783	0.393227	0.00020017	0.00141135
Leryth_000648	sp|Q43187|IPYR_SOLTU Soluble inorganic pyrophosphatase PPA1 OS=Solanum tuberosum OX=4113 GN=PPA1 PE=1 SV=1	XP_010054965.1 PREDICTED: soluble inorganic pyrophosphatase 1 [Eucalyptus grandis]	ppa; inorganic pyrophosphatase [EC:3.6.1.1]	K01507	0.34108	5.41635	10.0354	0.0112148	0.0484221	1066.1	0.306502	0.120661	0.00632881	0.0266624
Leryth_000649	sp|O80731|PAE3_ARATH Pectin acetylesterase 3 OS=Arabidopsis thaliana OX=3702 GN=PAE3 PE=2 SV=1	ABG34283.1 pectin acetylesterase, partial [Eucalyptus globulus subsp. globulus]	NOTUM; O-palmitoleoyl-L-serine hydrolase [EC:3.1.1.98]	K19882	0.276511	4.808	21.6672	0.00113786	0.00969895	698.939	0.262452	0.0739473	0.00026311	0.00179321
Leryth_000651	sp|Q9SMX9|SPL1_ARATH Squamosa promoter-binding-like protein 1 OS=Arabidopsis thaliana OX=3702 GN=SPL1 PE=1 SV=2	PSS06264.1 Squamosa promoter-binding-like protein [Actinidia chinensis var. chinensis]	XXXXXXX		0.00242819	6.14202	0.00263452	0.960166	0.977119	1764.68	-0.0026313	0.0564932	0.961663	0.979071
Leryth_000652	*	KAA8543002.1 hypothetical protein F0562_021503 [Nyssa sinensis]	XXXXXXX		-0.0298251	4.17593	0.0736887	0.792056	0.872764	450.241	-0.0300727	0.119867	0.7879	0.881626
Leryth_000653	sp|Q6GQT9|NOMO1_MOUSE Nodal modulator 1 OS=Mus musculus OX=10090 GN=Nomo1 PE=1 SV=1	XP_022863174.1 nodal modulator 1-like [Olea europaea var. sylvestris]	XXXXXXX		0.00890303	7.16037	0.0168313	0.899579	0.940867	3575.89	0.00343351	0.0724629	0.961917	0.979173
Leryth_000655	sp|R4HZ96|D27_MEDTR Beta-carotene isomerase D27, chloroplastic OS=Medicago truncatula OX=3880 GN=D27 PE=1 SV=1	GFY98651.1 hypothetical protein Acr_13g0000520 [Actinidia rufa]	XXXXXXX		0.0450355	5.2264	0.652579	0.439658	0.602921	934.424	0.0389875	0.0654874	0.544168	0.712724
Leryth_000657	sp|F4HXL0|PLIP2_ARATH Phospholipase A1 PLIP2, chloroplastic OS=Arabidopsis thaliana OX=3702 GN=PLIP2 PE=1 SV=1	PHT93709.1 hypothetical protein T459_01591 [Capsicum annuum]	XXXXXXX		-0.278437	0.204452	0.683251	0.429466	0.593707	26.6905	-0.125018	0.267608	0.463247	0.64716
Leryth_000659	*	KAA8543043.1 hypothetical protein F0562_021462 [Nyssa sinensis]	XXXXXXX		-0.0324527	2.67397	0.0854305	0.776578	0.86233	157.578	-0.0320361	0.121773	0.776579	0.874656
Leryth_000660	sp|Q3UDW8|HGNAT_MOUSE Heparan-alpha-glucosaminide N-acetyltransferase OS=Mus musculus OX=10090 GN=Hgsnat PE=1 SV=2	XP_022852737.1 heparan-alpha-glucosaminide N-acetyltransferase-like isoform X3 [Olea europaea var. sylvestris]	HGSNAT; heparan-alpha-glucosaminide N-acetyltransferase [EC:2.3.1.78]	K10532	-0.0844251	6.09291	3.18682	0.107295	0.234394	1705.41	-0.0875227	0.0556588	0.110269	0.247168
Leryth_000661	sp|Q640U7|CCD93_XENTR Coiled-coil domain-containing protein 93 OS=Xenopus tropicalis OX=8364 GN=ccdc93 PE=2 SV=1	KAA8521733.1 hypothetical protein F0562_012406 [Nyssa sinensis]	XXXXXXX		0.21554	3.72146	6.22881	0.0336621	0.105693	327.966	0.193941	0.0983652	0.0384419	0.113203
Leryth_000662	sp|Q39963|PDX1_HEVBR Probable pyridoxal 5'-phosphate synthase subunit PDX1 OS=Hevea brasiliensis OX=3981 GN=PDX1 PE=2 SV=1	PIN25442.1 Stationary phase-induced protein, SOR/SNZ family [Handroanthus impetiginosus]	pdxS, pdx1; pyridoxal 5'-phosphate synthase pdxS subunit [EC:4.3.3.6]	K06215	-0.0148772	6.62411	0.0698176	0.797449	0.876224	2465.15	-0.0196585	0.0609821	0.742306	0.854736
Leryth_000663	*	TEY32396.1 hypothetical protein Saspl_047800 [Salvia splendens]	XXXXXXX		-0.436469	-0.737233	1.58414	0.239284	0.404108	12.9943	-0.174341	0.299005	0.313419	0.504946
Leryth_000664	sp|F4JAA5|SKI2_ARATH DExH-box ATP-dependent RNA helicase DExH11 OS=Arabidopsis thaliana OX=3702 GN=SKI2 PE=1 SV=1	PIN04704.1 Cytoplasmic exosomal RNA helicase SKI2, DEAD-box superfamily [Handroanthus impetiginosus]	SKI2, SKIV2L; antiviral helicase SKI2 [EC:3.6.4.-]	K12599	-0.108557	6.51299	5.0479	0.0507671	0.140239	2282.58	-0.111323	0.0539458	0.0363404	0.108296
Leryth_000665	sp|Q9ZWG1|PUMP2_ARATH Mitochondrial uncoupling protein 2 OS=Arabidopsis thaliana OX=3702 GN=PUMP2 PE=2 SV=1	KAF7153046.1 hypothetical protein RHSIM_Rhsim01G0234400 [Rhododendron simsii]	UCP2_3, SLC25A8_9; solute carrier family 25 (mitochondrial uncoupling protein), member 8/9	K15103	-0.0387815	3.71841	0.17434	0.685896	0.80121	327.07	-0.0391032	0.10042	0.682248	0.815046
Leryth_000666	sp|F4HQM3|NCER1_ARATH Neutral ceramidase 1 OS=Arabidopsis thaliana OX=3702 GN=NCER1 PE=2 SV=1	XP_022852392.1 neutral ceramidase-like [Olea europaea var. sylvestris]	ASAH2; neutral ceramidase [EC:3.5.1.23]	K12349	-0.020983	6.22305	0.169826	0.68974	0.803881	1866.65	-0.0252571	0.0587467	0.661165	0.800101
Leryth_000667	sp|Q8GWP3|COPT6_ARATH Copper transporter 6 OS=Arabidopsis thaliana OX=3702 GN=COPT6 PE=2 SV=1	XP_015085029.1 copper transporter 6-like [Solanum pennellii]	SLC31A1, CTR1; solute carrier family 31 (copper transporter), member 1	K14686	-0.910444	0.140442	10.3982	0.0101723	0.045228	25.4021	-0.688427	0.365111	0.00727134	0.0299841
Leryth_000668	sp|O04857|PP12_TOBAC Serine/threonine-protein phosphatase PP1 isozyme 2 OS=Nicotiana tabacum OX=4097 GN=NPP2 PE=2 SV=1	XP_009771906.1 PREDICTED: serine/threonine-protein phosphatase PP1 isozyme 2 [Nicotiana sylvestris]	PPP1C; serine/threonine-protein phosphatase PP1 catalytic subunit [EC:3.1.3.16]	K06269	-0.225658	3.74342	6.25648	0.0333553	0.105033	332.975	-0.211719	0.104265	0.0318175	0.0978815
Leryth_000670	sp|Q8GZ79|TI201_ARATH Protein TIC 20-I, chloroplastic OS=Arabidopsis thaliana OX=3702 GN=TIC20-I PE=1 SV=1	XP_004291843.1 PREDICTED: protein TIC 20-I, chloroplastic [Fragaria vesca subsp. vesca]	XXXXXXX		-0.0837714	6.46311	1.50611	0.250327	0.416942	2204.83	-0.0840463	0.0780332	0.266605	0.455861
Leryth_000671	sp|Q9ZUY1|PP173_ARATH Pentatricopeptide repeat-containing protein At2g27800, mitochondrial OS=Arabidopsis thaliana OX=3702 GN=At2g27800 PE=3 SV=2	XP_031128779.1 pentatricopeptide repeat-containing protein At2g27800, mitochondrial-like isoform X2 [Ipomoea triloba]	XXXXXXX		-0.23641	2.85281	3.03124	0.11506	0.246122	178.373	-0.2043	0.145089	0.116706	0.257179
Leryth_000674	sp|Q944L3|IDD9_ARATH Zinc finger protein BALDIBIS OS=Arabidopsis thaliana OX=3702 GN=BIB PE=1 SV=1	XP_027108012.1 zinc finger protein BALDIBIS-like isoform X1 [Coffea arabica]	XXXXXXX		0.174962	4.40428	2.84453	0.125358	0.26019	527.862	0.151849	0.114848	0.158383	0.320033
Leryth_000675	sp|Q08448|LPL1_YEAST Lipid droplet phospholipase 1 OS=Saccharomyces cerevisiae (strain ATCC 204508 / S288c) OX=559292 GN=LPL1 PE=1 SV=1	XP_027104021.1 putative lipase YOR059C [Coffea arabica]	XXXXXXX		-0.0858958	4.73435	1.9385	0.19669	0.353272	663.932	-0.085902	0.0750034	0.239075	0.423381
Leryth_000678	*	KAF7805592.1 Senescence regulator [Senna tora]	XXXXXXX		-0.456186	0.688307	3.47692	0.0945174	0.215088	37.9372	-0.299185	0.26226	0.1121	0.250237
Leryth_000679	sp|Q9SKN1|MON1_ARATH Vacuolar fusion protein MON1 homolog OS=Arabidopsis thaliana OX=3702 GN=MON1 PE=1 SV=2	XP_030447840.1 vacuolar fusion protein MON1 homolog [Syzygium oleosum]	MON1; vacuolar fusion protein MON1	K20195	-0.0997977	5.7426	2.35357	0.158766	0.30567	1337.17	-0.0998492	0.0761596	0.177442	0.34558
Leryth_000680	sp|Q9SE43|REV_ARATH Homeobox-leucine zipper protein REVOLUTA OS=Arabidopsis thaliana OX=3702 GN=REV PE=1 SV=2	XP_027086107.1 homeobox-leucine zipper protein REVOLUTA-like [Coffea arabica]	HD-ZIP; homeobox-leucine zipper protein	K09338	-0.601221	7.21822	46.6585	6.9996e-05	0.00142164	3723.59	-0.585803	0.0983647	6.1022e-10	1.2489e-08
Leryth_000681	sp|Q5F471|PP6R3_CHICK Serine/threonine-protein phosphatase 6 regulatory subunit 3 OS=Gallus gallus OX=9031 GN=PPP6R3 PE=2 SV=1	XP_009613056.1 serine/threonine-protein phosphatase 6 regulatory subunit 3-like isoform X3 [Nicotiana tomentosiformis]	XXXXXXX		-0.0740421	6.76314	3.09618	0.111734	0.24127	2715.38	-0.0782859	0.0434727	0.0693657	0.176255
Leryth_000683	sp|Q653H7|ARFR_ORYSJ Auxin response factor 18 OS=Oryza sativa subsp. japonica OX=39947 GN=ARF18 PE=2 SV=1	XP_027085933.1 auxin response factor 18-like [Coffea arabica]	XXXXXXX		-0.0938212	4.63288	1.70797	0.223092	0.385813	618.483	-0.0937456	0.0822152	0.238549	0.423033
Leryth_000684	sp|Q6DBP8|GAT11_ARATH GATA transcription factor 11 OS=Arabidopsis thaliana OX=3702 GN=GATA11 PE=2 SV=1	PIN15057.1 hypothetical protein CDL12_12320 [Handroanthus impetiginosus]	XXXXXXX		-0.265168	4.7926	14.0063	0.00446325	0.0252739	691.227	-0.256527	0.0848606	0.00171131	0.00891387
Leryth_000685	sp|Q8VZI8|FTSHA_ARATH ATP-dependent zinc metalloprotease FTSH 10, mitochondrial OS=Arabidopsis thaliana OX=3702 GN=FTSH10 PE=1 SV=1	KAA8543849.1 hypothetical protein F0562_021974 [Nyssa sinensis]	AFG3; AFG3 family protein [EC:3.4.24.-]	K08956	0.355905	6.65244	40.0411	0.00012612	0.00208485	2514.46	0.342029	0.065931	1.156e-07	1.6642e-06
Leryth_000686	*	XP_027148285.1 uncharacterized protein LOC113748894 [Coffea eugenioides]	XXXXXXX		2.74759	4.66936	129.944	1.9381e-06	0.00014583	635.699	2.70605	0.239415	7.3694e-31	1.0164e-28
Leryth_000687	*	XP_009780315.1 PREDICTED: uncharacterized protein LOC104229374 [Nicotiana sylvestris]	XXXXXXX		0.649369	4.17275	18.5416	0.00195772	0.0142259	449.179	0.58804	0.166093	8.8796e-05	0.00069212
Leryth_000688	*	XP_006342133.1 PREDICTED: uncharacterized protein LOC102597921 [Solanum tuberosum]	XXXXXXX		0.113774	4.94301	1.80634	0.211274	0.371784	767.435	0.0996679	0.0969023	0.282185	0.472703
Leryth_000689	sp|Q9LE38|NLP4_ARATH Protein NLP4 OS=Arabidopsis thaliana OX=3702 GN=NLP4 PE=2 SV=1	XP_011074088.1 protein NLP5-like [Sesamum indicum]	XXXXXXX		0.0901435	5.47042	2.56812	0.142898	0.28502	1107.16	0.0826184	0.0676818	0.211861	0.389856
Leryth_000690	sp|Q9LDZ5|PBL21_ARATH Probable serine/threonine-protein kinase PBL21 OS=Arabidopsis thaliana OX=3702 GN=PBL21 PE=1 SV=1	XP_028083021.1 probable serine/threonine-protein kinase PBL21 isoform X1 [Camellia sinensis]	XXXXXXX		0.622037	1.39408	6.22369	0.0337192	0.105811	64.0497	0.455398	0.275517	0.0256234	0.0827849
Leryth_000692	sp|O95696|BRD1_HUMAN Bromodomain-containing protein 1 OS=Homo sapiens OX=9606 GN=BRD1 PE=1 SV=1	XP_022859075.1 uncharacterized protein LOC111379870 [Olea europaea var. sylvestris]	BRD9; bromodomain-containing protein 9	K22184	0.198421	3.76355	5.32112	0.0459917	0.130902	338.055	0.177211	0.101641	0.0663471	0.170761
Leryth_000693	sp|Q5SXJ3|FANCJ_MOUSE Fanconi anemia group J protein homolog OS=Mus musculus OX=10090 GN=Brip1 PE=2 SV=1	XP_027148094.1 Fanconi anemia group J protein homolog [Coffea eugenioides]	BRIP1, BACH1, FANCJ; fanconi anemia group J protein [EC:3.6.4.12]	K15362	0.114363	2.6071	0.430152	0.528036	0.679568	150.098	0.0825736	0.166834	0.568437	0.731732
Leryth_000694	sp|Q9FII2|FK117_ARATH F-box/kelch-repeat protein At5g42350 OS=Arabidopsis thaliana OX=3702 GN=At5g42350 PE=2 SV=1	XP_028081700.1 F-box/kelch-repeat protein At5g42350-like [Camellia sinensis]	XXXXXXX		-0.0801381	4.91277	1.1496	0.311057	0.480566	751.58	-0.0795733	0.0873546	0.343967	0.536014
Leryth_000695	sp|Q9C8E7|GLR33_ARATH Glutamate receptor 3.3 OS=Arabidopsis thaliana OX=3702 GN=GLR3.3 PE=1 SV=1	XP_019244853.1 PREDICTED: glutamate receptor 3.3 [Nicotiana attenuata]	GRIP; glutamate receptor, ionotropic, plant	K05387	-0.0947871	5.16337	1.58574	0.239065	0.403903	894.503	-0.0930539	0.0868092	0.265906	0.455275
Leryth_000696	sp|Q6DR03|ZDHC3_ARATH Protein S-acyltransferase 21 OS=Arabidopsis thaliana OX=3702 GN=PAT21 PE=2 SV=1	XP_011100230.1 protein S-acyltransferase 21 [Sesamum indicum]	ZDHHC1_11; palmitoyltransferase ZDHHC1/11 [EC:2.3.1.225]	K20027	0.307163	4.39426	22.2654	0.00103871	0.00915786	524.19	0.290062	0.0811841	0.00022125	0.00153891
Leryth_000699	sp|Q9ZUU9|AB3G_ARATH ABC transporter G family member 3 OS=Arabidopsis thaliana OX=3702 GN=ABCG3 PE=1 SV=2	XP_019242164.1 PREDICTED: ABC transporter G family member 3-like, partial [Nicotiana attenuata]	XXXXXXX		-0.184427	3.06107	2.35972	0.15828	0.305113	206.684	-0.166281	0.127799	0.157326	0.318461
Leryth_000701	sp|Q84JG2|SWI3B_ARATH SWI/SNF complex subunit SWI3B OS=Arabidopsis thaliana OX=3702 GN=SWI3B PE=1 SV=1	XP_011074252.1 SWI/SNF complex subunit SWI3B [Sesamum indicum]	SMARCC; SWI/SNF related-matrix-associated actin-dependent regulator of chromatin subfamily C	K11649	0.216375	6.53027	16.7346	0.00261275	0.0174687	2310.31	0.205464	0.0630844	0.00089862	0.00515988
Leryth_000702	sp|Q0WNR6|ARID5_ARATH AT-rich interactive domain-containing protein 5 OS=Arabidopsis thaliana OX=3702 GN=ARID5 PE=1 SV=1	EXB56259.1 AT-rich interactive domain-containing protein 5 [Morus notabilis]	XXXXXXX		-0.77894	1.6563	8.84917	0.0152816	0.0605646	76.4205	-0.631856	0.287556	0.00445065	0.0199855
Leryth_000703	sp|Q9FVE6|HDT1_ARATH Histone deacetylase HDT1 OS=Arabidopsis thaliana OX=3702 GN=HDT1 PE=1 SV=1	CDP06985.1 unnamed protein product [Coffea canephora]	XXXXXXX		-0.207024	6.09953	2.5034	0.148702	0.29277	1712.8	-0.186947	0.134477	0.133773	0.283562
Leryth_000704	sp|Q9FNI7|CSLA2_ARATH Glucomannan 4-beta-mannosyltransferase 2 OS=Arabidopsis thaliana OX=3702 GN=CSLA2 PE=1 SV=1	XP_027084338.1 glucomannan 4-beta-mannosyltransferase 2-like [Coffea arabica]	CSLA; beta-mannan synthase [EC:2.4.1.32]	K13680	-0.719828	8.14084	27.8755	0.00049353	0.00535028	7059.97	-0.686248	0.143496	3.1285e-07	4.0981e-06
Leryth_000705	sp|F4JYC8|PTM_ARATH DDT domain-containing protein PTM OS=Arabidopsis thaliana OX=3702 GN=PTM PE=1 SV=1	XP_027106724.1 DDT domain-containing protein PTM-like isoform X2 [Coffea arabica]	XXXXXXX		0.0310672	4.89392	0.140654	0.716165	0.821798	741.746	0.0245421	0.0940757	0.785165	0.880048
Leryth_000706	sp|Q9LVQ8|P2C80_ARATH Probable protein phosphatase 2C 80 OS=Arabidopsis thaliana OX=3702 GN=At5g66720 PE=2 SV=1	XP_027071090.1 probable protein phosphatase 2C 55 [Coffea arabica]	PTC7, PPTC7; protein phosphatase PTC7 [EC:3.1.3.16]	K17508	0.757523	0.0220684	10.3859	0.0102039	0.0452855	23.5569	0.546439	0.326064	0.0170675	0.0600178
Leryth_000707	sp|Q9ZUY6|AXS1_ARATH UDP-D-apiose/UDP-D-xylose synthase 1 OS=Arabidopsis thaliana OX=3702 GN=AXS1 PE=1 SV=1	XP_017253335.1 PREDICTED: UDP-D-apiose/UDP-D-xylose synthase 2 [Daucus carota subsp. sativus]	AXS; UDP-apiose/xylose synthase	K12449	-0.165798	6.79952	1.74749	0.219119	0.381163	2784.13	-0.148775	0.127734	0.202939	0.378291
Leryth_000708	sp|P23901|ALDR_HORVU Aldose reductase OS=Hordeum vulgare OX=4513 PE=1 SV=1	XP_011095083.1 aldose reductase [Sesamum indicum]	AKR1A1, adh; alcohol dehydrogenase (NADP+) [EC:1.1.1.2]	K00002	0.468045	0.792411	4.11116	0.0726572	0.17958	41.3931	0.315512	0.252848	0.0914441	0.21562
Leryth_000710	sp|Q7XPK7|AHT1_ORYSJ Agmatine hydroxycinnamoyltransferase 1 OS=Oryza sativa subsp. japonica OX=39947 GN=AHT1 PE=1 SV=1	XP_004250998.1 agmatine coumaroyltransferase-2-like [Solanum lycopersicum]	E2.3.1.133, HCT; shikimate O-hydroxycinnamoyltransferase [EC:2.3.1.133]	K13065	2.46793	-0.042156	29.1502	0.00040757	0.00472045	23.1902	2.2567	0.538655	1.414e-06	1.64e-05
Leryth_000711	sp|P29503|NEUR_DROME Protein neuralized OS=Drosophila melanogaster OX=7227 GN=neur PE=1 SV=2	XP_027084777.1 uncharacterized protein LOC113706903 isoform X2 [Coffea arabica]	XXXXXXX		-0.0194094	2.39688	0.0072491	0.93398	0.961716	129.497	-0.0172975	0.197227	0.915533	0.954317
Leryth_000712	sp|Q6JJ61|RK9_IPOTF 50S ribosomal protein L9, chloroplastic OS=Ipomoea trifida OX=35884 GN=RPL9 PE=3 SV=1	CAA3018642.1 50S ribosomal L9, chloroplastic [Olea europaea subsp. europaea]	RP-L9, MRPL9, rplI; large subunit ribosomal protein L9	K02939	-0.324229	3.57984	9.96492	0.0113561	0.0488678	296.78	-0.303874	0.116558	0.00524553	0.0228626
Leryth_000713	sp|Q681X4|ZAT5_ARATH Zinc finger protein ZAT5 OS=Arabidopsis thaliana OX=3702 GN=ZAT5 PE=2 SV=1	XP_002274374.1 PREDICTED: zinc finger protein ZAT5 [Vitis vinifera]	XXXXXXX		-0.258578	2.96488	2.50179	0.147574	0.29121	193.099	-0.211559	0.167865	0.144767	0.300281
Leryth_000715	sp|Q8GYT8|SOK3_ARATH Protein SOSEKI 3 OS=Arabidopsis thaliana OX=3702 GN=SOK3 PE=1 SV=1	CDP07033.1 unnamed protein product [Coffea canephora]	XXXXXXX		-0.589582	5.53357	21.1072	0.00133527	0.0108645	1156.73	-0.550541	0.142764	2.7425e-05	0.00024218
Leryth_000716	sp|P93046|XTH31_ARATH Xyloglucan endotransglucosylase/hydrolase protein 31 OS=Arabidopsis thaliana OX=3702 GN=XTH31 PE=1 SV=2	CAA3022957.1 xyloglucan endotransglucosylase hydrolase 31-like [Olea europaea subsp. europaea]	E2.4.1.207; xyloglucan:xyloglucosyl transferase [EC:2.4.1.207]	K08235	0.0837906	5.41771	0.0652129	0.80466	0.88123	1068.14	0.0421528	0.227482	0.803199	0.890784
Leryth_000717	sp|Q9SJL9|XTH32_ARATH Probable xyloglucan endotransglucosylase/hydrolase protein 32 OS=Arabidopsis thaliana OX=3702 GN=XTH32 PE=2 SV=1	XP_022853099.1 probable xyloglucan endotransglucosylase/hydrolase protein 32 [Olea europaea var. sylvestris]	E2.4.1.207; xyloglucan:xyloglucosyl transferase [EC:2.4.1.207]	K08235	0.160621	4.23016	0.240922	0.636268	0.764333	468.094	0.0820213	0.232901	0.62784	0.775594
Leryth_000718	sp|Q9FKL2|MYB36_ARATH Transcription factor MYB36 OS=Arabidopsis thaliana OX=3702 GN=MYB36 PE=1 SV=1	XP_027063157.1 transcription factor RAX2-like [Coffea arabica]	MYBP; transcription factor MYB, plant	K09422	-0.230324	5.39003	2.93828	0.121035	0.25473	1046.85	-0.20016	0.140351	0.114133	0.253227
Leryth_000719	sp|Q8H0V3|LGUL_ARATH Lactoylglutathione lyase OS=Arabidopsis thaliana OX=3702 GN=At1g08110 PE=2 SV=1	XP_015056567.1 lactoylglutathione lyase isoform X1 [Solanum pennellii]	GLO1, gloA; lactoylglutathione lyase [EC:4.4.1.5]	K01759	0.201713	5.51207	8.62803	0.016248	0.0632836	1139.59	0.187169	0.0800788	0.0158184	0.0564536
Leryth_000721	sp|Q9FJH5|HIP3_ARATH Heavy metal-associated isoprenylated plant protein 3 OS=Arabidopsis thaliana OX=3702 GN=HIPP03 PE=1 SV=1	XP_027085276.1 heavy metal-associated isoprenylated plant protein 3-like [Coffea arabica]	XXXXXXX		1.63118	4.77046	37.6973	0.00023951	0.00326031	681.828	1.54745	0.262665	2.4917e-10	5.4552e-09
Leryth_000722	sp|Q8RWY4|NLP6_ARATH Protein NLP6 OS=Arabidopsis thaliana OX=3702 GN=NLP6 PE=2 SV=2	THG17729.1 hypothetical protein TEA_030145 [Camellia sinensis var. sinensis]	XXXXXXX		0.350208	4.43425	19.002	0.00174936	0.0131451	538.765	0.326571	0.0954841	0.00034781	0.00228108
Leryth_000723	sp|Q9FJH6|AB1F_ARATH ABC transporter F family member 1 OS=Arabidopsis thaliana OX=3702 GN=ABCF1 PE=2 SV=1	XP_004291637.1 PREDICTED: ABC transporter F family member 1 [Fragaria vesca subsp. vesca]	ABCF2; ATP-binding cassette, subfamily F, member 2	K06185	-0.0587151	6.89312	0.296407	0.599227	0.736201	2970.81	-0.055987	0.11306	0.597309	0.751775
Leryth_000725	sp|F4J4C8|EVN_ARATH Dolichol kinase EVAN OS=Arabidopsis thaliana OX=3702 GN=EVN PE=2 SV=1	KAA8544113.1 hypothetical protein F0562_022125 [Nyssa sinensis]	DOLK; dolichol kinase [EC:2.7.1.108]	K00902	0.165914	5.25958	11.15	0.00845663	0.0397363	956.482	0.155617	0.0624096	0.0110412	0.0422545
Leryth_000726	sp|Q9ZUU9|AB3G_ARATH ABC transporter G family member 3 OS=Arabidopsis thaliana OX=3702 GN=ABCG3 PE=1 SV=2	XP_027159374.1 ABC transporter G family member 3 [Coffea eugenioides]	XXXXXXX		-0.19997	5.87261	11.893	0.00709715	0.0350187	1463.57	-0.197942	0.0663677	0.00227894	0.0113569
Leryth_000727	sp|P54774|CDC48_SOYBN Cell division cycle protein 48 homolog OS=Glycine max OX=3847 GN=CDC48 PE=2 SV=1	NP_001315608.1 cell division cycle protein 48 homolog [Solanum lycopersicum]	VCP, CDC48; transitional endoplasmic reticulum ATPase	K13525	0.0891913	6.98501	3.73026	0.0849034	0.200173	3166.82	0.0830491	0.0467842	0.0731969	0.183361
Leryth_000730	sp|Q9ZUU8|KINB3_ARATH SNF1-related protein kinase regulatory subunit beta-3 OS=Arabidopsis thaliana OX=3702 GN=KINB3 PE=1 SV=1	XP_002523686.1 SNF1-related protein kinase regulatory subunit beta-3 [Ricinus communis]	XXXXXXX		0.0218248	1.66893	0.0199872	0.890632	0.935483	77.6699	0.0125842	0.162159	0.930105	0.962167
Leryth_000731	sp|Q9KG32|Y283_BACHD Uncharacterized isomerase BH0283 OS=Bacillus halodurans (strain ATCC BAA-125 / DSM 18197 / FERM 7344 / JCM 9153 / C-125) OX=272558 GN=BH0283 PE=3 SV=1	PIN22800.1 putative PhzC/PhzF-type epimerase [Handroanthus impetiginosus]	XXXXXXX		0.304897	4.98358	8.59117	0.0164163	0.0636664	789.662	0.27287	0.119047	0.0137674	0.0504409
Leryth_000732	sp|Q9ZUU7|PP174_ARATH Pentatricopeptide repeat-containing protein At2g28050 OS=Arabidopsis thaliana OX=3702 GN=At2g28050 PE=3 SV=1	KAE8038898.1 hypothetical protein FH972_011366 [Carpinus fangiana]	XXXXXXX		-0.0490632	2.1149	0.130175	0.726429	0.828593	106.375	-0.0453854	0.143896	0.725473	0.8434
Leryth_000736	sp|P0C898|PP232_ARATH Putative pentatricopeptide repeat-containing protein At3g15130 OS=Arabidopsis thaliana OX=3702 GN=PCMP-H86 PE=3 SV=1	XP_027084166.1 putative pentatricopeptide repeat-containing protein At3g15130 [Coffea arabica]	XXXXXXX		-0.192994	0.119479	0.455932	0.516206	0.669902	25.1828	-0.097397	0.247621	0.564794	0.729446
Leryth_000738	sp|O64825|LYK4_ARATH LysM domain receptor-like kinase 4 OS=Arabidopsis thaliana OX=3702 GN=LYK4 PE=1 SV=1	XP_016439095.1 PREDICTED: lysM domain receptor-like kinase 4 [Nicotiana tabacum]	XXXXXXX		0.0947636	0.230893	0.223657	0.647329	0.773121	27.2741	0.0543255	0.213941	0.742021	0.854714
Leryth_000739	sp|Q8L8B8|LOG3_ARATH Cytokinin riboside 5'-monophosphate phosphoribohydrolase LOG3 OS=Arabidopsis thaliana OX=3702 GN=LOG3 PE=1 SV=1	KDP44034.1 hypothetical protein JCGZ_05501 [Jatropha curcas]	LOG; cytokinin riboside 5'-monophosphate phosphoribohydrolase [EC:3.2.2.-]	K22522	-0.555381	5.98587	5.31239	0.0489895	0.136843	1582.7	-0.439896	0.23263	0.0174835	0.0611456
Leryth_000740	sp|Q93Y40|ORP3C_ARATH Oxysterol-binding protein-related protein 3C OS=Arabidopsis thaliana OX=3702 GN=ORP3C PE=2 SV=1	XP_031387961.1 oxysterol-binding protein-related protein 3C [Punica granatum]	XXXXXXX		-0.396067	5.69944	39.7345	0.00012986	0.00212878	1297.72	-0.389704	0.0721423	3.0313e-08	4.7118e-07
Leryth_000741	sp|Q8RXN8|NRP_ARATH DCD domain-containing protein NRP OS=Arabidopsis thaliana OX=3702 GN=NRP PE=1 SV=1	KAA8543867.1 hypothetical protein F0562_021956 [Nyssa sinensis]	XXXXXXX		-0.0634389	7.68243	0.864963	0.376204	0.543942	5136.6	-0.0654079	0.0707136	0.343437	0.535574
Leryth_000742	sp|Q9LYN6|Y3565_ARATH Probable inactive receptor-like protein kinase At3g56050 OS=Arabidopsis thaliana OX=3702 GN=At3g56050 PE=2 SV=1	XP_028108383.1 probable inactive receptor-like protein kinase At3g56050 isoform X3 [Camellia sinensis]	XXXXXXX		0.171058	3.19769	1.66273	0.228828	0.392259	227.967	0.14005	0.141769	0.274133	0.463626
Leryth_000743	sp|A3AWH5|MOF1_ORYSJ Myb family transcription factor MOF1 OS=Oryza sativa subsp. japonica OX=39947 GN=MOF1 PE=1 SV=1	XP_027174711.1 uncharacterized protein LOC113774362 [Coffea eugenioides]	XXXXXXX		0.346132	5.30319	21.4815	0.00117096	0.00988544	985.68	0.325228	0.0880492	0.00012405	0.00092879
Leryth_000744	sp|Q9MB58|F26_ARATH 6-phosphofructo-2-kinase/fructose-2,6-bisphosphatase OS=Arabidopsis thaliana OX=3702 GN=FKFBP PE=1 SV=1	GFZ01579.1 fructose-2,6-bisphosphatase [Actinidia rufa]	PFKFB3; 6-phosphofructo-2-kinase / fructose-2,6-biphosphatase 3 [EC:2.7.1.105 3.1.3.46]	K01103	-0.128533	6.92612	0.577851	0.467417	0.627503	3039.6	-0.103836	0.157135	0.449989	0.636006
Leryth_000745	*	XXXXXXX	XXXXXXX		-0.408658	4.4715	13.7094	0.00475025	0.0264702	552.337	-0.382381	0.123023	0.0008442	0.00489274
Leryth_000747	sp|O22397|POT1_ARATH Potassium transporter 1 OS=Arabidopsis thaliana OX=3702 GN=POT1 PE=1 SV=2	GAV66588.1 K_trans domain-containing protein [Cephalotus follicularis]	kup; KUP system potassium uptake protein	K03549	-0.0804558	1.28139	0.124597	0.732085	0.832634	58.4889	-0.0548071	0.202155	0.73228	0.848208
Leryth_000749	sp|Q8R3F5|FABD_MOUSE Malonyl-CoA-acyl carrier protein transacylase, mitochondrial OS=Mus musculus OX=10090 GN=Mcat PE=1 SV=3	XP_019224368.1 PREDICTED: uncharacterized protein LOC109206053 [Nicotiana attenuata]	fabD, MCAT, MCT1; [acyl-carrier-protein] S-malonyltransferase [EC:2.3.1.39]	K00645	-0.250316	4.40031	8.79967	0.0154916	0.0611064	526.169	-0.239327	0.0967465	0.00941945	0.0371782
Leryth_000750	sp|Q0VCH6|S2540_BOVIN Solute carrier family 25 member 40 OS=Bos taurus OX=9913 GN=SLC25A40 PE=2 SV=1	TEY62134.1 solute carrier family 25 (mitochondrial iron transporter), member 28/37 [Salvia splendens]	SLC25A28_37, MFRN; solute carrier family 25 (mitochondrial iron transporter), member 28/37	K15113	0.21207	3.24895	1.87995	0.202978	0.361115	235.859	0.167364	0.159338	0.231626	0.414668
Leryth_000751	sp|Q8LBW3|LBD12_ARATH LOB domain-containing protein 12 OS=Arabidopsis thaliana OX=3702 GN=LBD12 PE=1 SV=2	XP_016576852.1 PREDICTED: LOB domain-containing protein 12-like [Capsicum annuum]	XXXXXXX		-0.115261	2.62239	0.484796	0.503534	0.659355	151.801	-0.0932128	0.163223	0.511306	0.686934
Leryth_000752	sp|Q94KD0|TA15B_ARATH Transcription initiation factor TFIID subunit 15b OS=Arabidopsis thaliana OX=3702 GN=TAF15B PE=1 SV=1	PSR95039.1 Transcription initiation factor TFIID subunit 15b like [Actinidia chinensis var. chinensis]	TLS, FUS; RNA-binding protein FUS	K13098	0.15931	5.72026	6.90158	0.0270923	0.0906044	1316.62	0.147109	0.0710917	0.033994	0.102875
Leryth_000753	sp|A0A059TC02|CCR1_PETHY Cinnamoyl-CoA reductase 1 OS=Petunia hybrida OX=4102 GN=CCR1 PE=1 SV=1	XP_028112394.1 cinnamoyl-CoA reductase 1-like [Camellia sinensis]	XXXXXXX		-0.108069	4.98515	1.72895	0.220498	0.382762	789.976	-0.105074	0.0904246	0.226247	0.408007
Leryth_000754	sp|O80341|EF102_ARATH Ethylene-responsive transcription factor 5 OS=Arabidopsis thaliana OX=3702 GN=ERF5 PE=2 SV=1	XP_028112382.1 ethylene-responsive transcription factor 5-like [Camellia sinensis]	EREBP; EREBP-like factor	K09286	0.690628	0.279978	4.4311	0.0640468	0.165371	28.3717	0.398173	0.355664	0.0654203	0.169039
Leryth_000755	sp|Q8GWE1|UCH3_ARATH Ubiquitin carboxyl-terminal hydrolase 3 OS=Arabidopsis thaliana OX=3702 GN=UCH3 PE=2 SV=1	XP_011081345.1 ubiquitin carboxyl-terminal hydrolase 3 [Sesamum indicum]	UCHL3, YUH1; ubiquitin carboxyl-terminal hydrolase L3 [EC:3.4.19.12]	K05609	-0.110085	5.3886	3.622	0.0888527	0.206248	1045.79	-0.110378	0.0669659	0.0920504	0.216672
Leryth_000756	sp|O80341|EF102_ARATH Ethylene-responsive transcription factor 5 OS=Arabidopsis thaliana OX=3702 GN=ERF5 PE=2 SV=1	KAA8526031.1 hypothetical protein F0562_007869 [Nyssa sinensis]	EREBP; EREBP-like factor	K09286	0.668782	2.11577	7.12174	0.0252936	0.0866725	107.316	0.50726	0.277111	0.0148899	0.0538224
Leryth_000757	sp|F4JML5|ECH2M_ARATH Probable enoyl-CoA hydratase 2, mitochondrial OS=Arabidopsis thaliana OX=3702 GN=At4g16800 PE=2 SV=1	XP_006359233.1 PREDICTED: putative enoyl-CoA hydratase/isomerase YngF [Solanum tuberosum]	AUH; methylglutaconyl-CoA hydratase [EC:4.2.1.18]	K05607	-0.0783843	4.32896	1.48603	0.253282	0.420324	500.617	-0.0804744	0.0774403	0.284747	0.475597
Leryth_000758	sp|O23522|PLA14_ARATH Phospholipase A1-Ibeta2, chloroplastic OS=Arabidopsis thaliana OX=3702 GN=At4g16820 PE=1 SV=2	XP_022878593.1 phospholipase A1-Ibeta2, chloroplastic-like [Olea europaea var. sylvestris]	XXXXXXX		-0.754244	4.67321	29.4372	0.00042058	0.00480554	635.53	-0.71487	0.153612	5.4568e-07	6.7983e-06
Leryth_000759	sp|P28188|RAD2A_ARATH Ras-related protein RABD2a OS=Arabidopsis thaliana OX=3702 GN=RABD2A PE=1 SV=3	XP_010055432.1 PREDICTED: GTP-binding protein YPTM2 [Eucalyptus grandis]	RAB1A; Ras-related protein Rab-1A	K07874	-0.0141658	6.65438	0.0494239	0.828945	0.89709	2518.06	-0.0181855	0.0729706	0.797382	0.887084
Leryth_000760	sp|Q9SQ56|RGGA_TOBAC RGG repeats nuclear RNA binding protein A (Fragment) OS=Nicotiana tabacum OX=4097 GN=RggA PE=2 SV=1	XP_010275458.1 PREDICTED: plasminogen activator inhibitor 1 RNA-binding protein [Nelumbo nucifera]	SERBP1; plasminogen activator inhibitor 1 RNA-binding protein	K13199	-0.270012	7.59908	13.6707	0.00478936	0.0266402	4847.73	-0.264766	0.0754699	0.00030411	0.00203109
Leryth_000762	sp|Q8W463|RK191_ARATH 50S ribosomal protein L19-1, chloroplastic OS=Arabidopsis thaliana OX=3702 GN=At4g17560 PE=2 SV=1	CDP08348.1 unnamed protein product [Coffea canephora]	RP-L19, MRPL19, rplS; large subunit ribosomal protein L19	K02884	-0.0757406	3.93514	0.696403	0.425214	0.59024	380.65	-0.0748935	0.10152	0.43755	0.6252
Leryth_000763	sp|Q9LVU1|VAP21_ARATH Vesicle-associated protein 2-1 OS=Arabidopsis thaliana OX=3702 GN=PVA21 PE=1 SV=1	PSR91684.1 Vesicle-associated protein 2-1, N-terminally processed like [Actinidia chinensis var. chinensis]	XXXXXXX		-0.0936489	4.21944	1.37625	0.270332	0.437943	464.027	-0.0904809	0.0933118	0.311385	0.502606
Leryth_000764	sp|Q8W4H1|GAT26_ARATH GATA transcription factor 26 OS=Arabidopsis thaliana OX=3702 GN=GATA26 PE=2 SV=1	XP_027081227.1 GATA transcription factor 26 isoform X1 [Coffea arabica]	XXXXXXX		0.515325	4.31625	42.732	9.8357e-05	0.00176468	496.871	0.490412	0.0978387	1.7323e-07	2.3891e-06
Leryth_000765	sp|P17840|SLSG3_BRAOL S-locus-specific glycoprotein S13 OS=Brassica oleracea OX=3712 GN=SLSG PE=2 SV=2	XP_018723198.1 PREDICTED: S-locus-specific glycoprotein S13-like isoform X1 [Eucalyptus grandis]	XXXXXXX		0.560371	4.95242	20.7576	0.00134905	0.0109307	773.007	0.513654	0.142154	8.6467e-05	0.0006764
Leryth_000766	sp|Q9SYX1|LIL31_ARATH Light-harvesting complex-like protein 3 isotype 1, chloroplastic OS=Arabidopsis thaliana OX=3702 GN=LIL3.1 PE=1 SV=1	XP_015896688.1 light-harvesting complex-like protein 3 isotype 1, chloroplastic [Ziziphus jujuba]	XXXXXXX		-0.282104	4.15153	10.2096	0.0106681	0.0467308	442.413	-0.268153	0.10056	0.00499056	0.0219323
Leryth_000767	*	KAA8525977.1 hypothetical protein F0562_007922 [Nyssa sinensis]	TRM3, TARBP1; tRNA guanosine-2'-O-methyltransferase [EC:2.1.1.34]	K15333	-0.189202	6.94607	8.84406	0.0153031	0.0606219	3082.17	-0.187328	0.0684187	0.00503037	0.022067
Leryth_000768	sp|Q5XF06|TI442_ARATH Mitochondrial import inner membrane translocase subunit TIM44-2 OS=Arabidopsis thaliana OX=3702 GN=TIM44-2 PE=1 SV=1	PIN25744.1 Mitochondrial import inner membrane translocase, subunit TIM44 [Handroanthus impetiginosus]	TIM44; mitochondrial import inner membrane translocase subunit TIM44	K17804	-0.0482156	5.12048	0.407988	0.538627	0.687794	867.844	-0.0500479	0.0844623	0.539506	0.709092
Leryth_000769	*	KAA8550749.1 hypothetical protein F0562_002433 [Nyssa sinensis]	XXXXXXX		-0.167647	2.5147	0.925865	0.360641	0.529826	140.695	-0.132015	0.170282	0.364212	0.556236
Leryth_000770	sp|Q94K75|RHON1_ARATH Rho-N domain-containing protein 1, chloroplastic OS=Arabidopsis thaliana OX=3702 GN=RHON1 PE=1 SV=1	XP_027181640.1 rho-N domain-containing protein 1, chloroplastic [Coffea eugenioides]	XXXXXXX		0.0952122	2.04428	0.326313	0.581576	0.72184	100.989	0.0684351	0.166658	0.636409	0.781951
Leryth_000771	sp|Q6TGC6|CBK1_PNECA Serine/threonine-protein kinase CBK1 OS=Pneumocystis carinii OX=4754 GN=CBK1 PE=2 SV=1	CDP03760.1 unnamed protein product [Coffea canephora]	STK38, NDR; serine/threonine kinase 38 [EC:2.7.11.1]	K08790	-0.0636904	5.36349	1.37963	0.269783	0.437511	1027.86	-0.0658622	0.0653172	0.303239	0.493947
Leryth_000772	sp|Q39050|CKL11_ARATH Casein kinase 1-like protein 11 OS=Arabidopsis thaliana OX=3702 GN=CKL11 PE=1 SV=1	XP_009602201.1 casein kinase 1-like protein 10 isoform X2 [Nicotiana tomentosiformis]	XXXXXXX		0.0157144	4.83728	0.0589643	0.813489	0.886791	713.186	0.0106165	0.0778364	0.889825	0.939964
Leryth_000774	sp|Q9T043|RL142_ARATH 60S ribosomal protein L14-2 OS=Arabidopsis thaliana OX=3702 GN=RPL14B PE=1 SV=1	XP_031121833.1 60S ribosomal protein L14-2-like isoform X1 [Ipomoea triloba]	RP-L14e, RPL14; large subunit ribosomal protein L14e	K02875	-0.08767	6.66841	0.514078	0.491711	0.648917	2541.4	-0.0813269	0.123333	0.47832	0.659392
Leryth_000775	sp|O22797|GLTP1_ARATH Glycolipid transfer protein 1 OS=Arabidopsis thaliana OX=3702 GN=GLTP1 PE=2 SV=1	XP_009624174.1 glycolipid transfer protein 1-like [Nicotiana tomentosiformis]	XXXXXXX		0.037075	5.39052	0.496351	0.49862	0.655123	1047.19	0.0312311	0.060306	0.598904	0.753257
Leryth_000777	sp|B5WWZ9|FAO2_LOTJA Long-chain-alcohol oxidase FAO2 OS=Lotus japonicus OX=34305 GN=FAO2 PE=2 SV=1	XP_034692400.1 long-chain-alcohol oxidase FAO2-like [Vitis riparia]	FAO3; long-chain-alcohol oxidase [EC:1.1.3.20]	K17756	0.305621	7.17755	22.5329	0.0009978	0.00890546	3619.25	0.290705	0.0724734	3.8199e-05	0.00032551
Leryth_000778	*	XP_028115279.1 uncharacterized protein LOC114313126 [Camellia sinensis]	XXXXXXX		0.248153	3.91858	4.35983	0.0658489	0.168141	376.09	0.21369	0.129798	0.073182	0.183361
Leryth_000779	*	XXXXXXX	XXXXXXX		-0.418047	2.16622	4.16432	0.0711299	0.176976	109.976	-0.320047	0.214924	0.0629135	0.164386
Leryth_000780	*	XXXXXXX	XXXXXXX		-0.12991	3.41007	2.62668	0.138929	0.279911	263.959	-0.12637	0.0950266	0.165475	0.32996
Leryth_000781	sp|O23310|NFYB3_ARATH Nuclear transcription factor Y subunit B-3 OS=Arabidopsis thaliana OX=3702 GN=NFYB3 PE=1 SV=1	KAE8654880.1 Nuclear transcription factor Y subunit B-3 [Hibiscus syriacus]	NFYB, HAP3; nuclear transcription Y subunit beta	K08065	-0.303759	4.28948	8.5132	0.0167794	0.0648961	486.978	-0.281241	0.118658	0.0109339	0.0419509
Leryth_000782	sp|Q0JG75|PSB28_ORYSJ Photosystem II reaction center PSB28 protein, chloroplastic OS=Oryza sativa subsp. japonica OX=39947 GN=PSB28 PE=2 SV=2	XP_016541900.1 PREDICTED: photosystem II reaction center Psb28 protein [Capsicum annuum]	psb28; photosystem II 13kDa protein	K08903	-0.600529	0.418901	5.55216	0.0423834	0.123869	31.5497	-0.404326	0.299407	0.050245	0.138487
Leryth_000783	sp|Q0VA16|WDR70_XENTR WD repeat-containing protein 70 OS=Xenopus tropicalis OX=8364 GN=wdr70 PE=2 SV=1	XP_022771352.1 WD repeat-containing protein 70-like [Durio zibethinus]	WDR70; WD repeat-containing protein 70	K24752	0.168866	6.27109	12.5164	0.00615815	0.0318669	1929.8	0.159479	0.0555054	0.00354356	0.016515
Leryth_000784	sp|P78524|DEN2B_HUMAN DENN domain-containing protein 2B OS=Homo sapiens OX=9606 GN=DENND2B PE=1 SV=3	PSR86401.1 DENN domain-containing protein [Actinidia chinensis var. chinensis]	XXXXXXX		0.145413	1.37894	0.391745	0.546655	0.694405	62.9743	0.0886097	0.209633	0.589629	0.746709
Leryth_000785	sp|Q54M20|TTC4_DICDI Tetratricopeptide repeat protein 4 homolog OS=Dictyostelium discoideum OX=44689 GN=ttc4 PE=3 SV=1	XP_011073117.1 tetratricopeptide repeat protein 4 homolog [Sesamum indicum]	XXXXXXX		-0.0680624	4.48118	0.655124	0.438797	0.602281	556.618	-0.0682713	0.0956539	0.455109	0.640422
Leryth_000786	sp|A2XAZ3|ADHX_ORYSI Alcohol dehydrogenase class-3 OS=Oryza sativa subsp. indica OX=39946 GN=ADHIII PE=3 SV=1	KAF5741805.1 alcohol dehydrogenase class-3 [Tripterygium wilfordii]	frmA, ADH5, adhC; S-(hydroxymethyl)glutathione dehydrogenase / alcohol dehydrogenase [EC:1.1.1.284 1.1.1.1]	K00121	-0.0034229	7.12021	0.00289888	0.958217	0.976053	3477.69	-0.0084604	0.0667339	0.896385	0.943498
Leryth_000787	sp|Q9LJQ9|CX171_ARATH Cytochrome c oxidase copper chaperone 1 OS=Arabidopsis thaliana OX=3702 GN=COX17-1 PE=2 SV=1	GFZ07522.1 cytochrome C oxidase copper chaperone [Actinidia rufa]	COX17; cytochrome c oxidase assembly protein subunit 17	K02260	-0.000468	4.4697	4.0868e-05	0.995036	0.996981	552.173	-0.0053044	0.0850665	0.94751	0.971705
Leryth_000788	*	PRQ34810.1 putative Zinc finger, FYVE/PHD-type [Rosa chinensis]	XXXXXXX		1.38036	-0.772029	12.9795	0.00555788	0.0297299	13.0819	1.01027	0.559618	0.00426715	0.0192935
Leryth_000789	sp|Q9ZRT1|GR1_ARATH Protein gamma response 1 OS=Arabidopsis thaliana OX=3702 GN=GR1 PE=1 SV=2	XP_009802425.1 PREDICTED: protein gamma response 1 isoform X1 [Nicotiana sylvestris]	SF4; splicing factor 4	K13096	-0.0213293	3.53959	0.0438077	0.838791	0.903433	288.935	-0.0238992	0.110682	0.818023	0.899439
Leryth_000790	*	XXXXXXX	XXXXXXX		-0.474891	0.0166291	2.79234	0.128448	0.265029	23.2645	-0.261129	0.29143	0.168058	0.333269
Leryth_000791	sp|Q9LVM0|Y5830_ARATH Probable inactive receptor kinase At5g58300 OS=Arabidopsis thaliana OX=3702 GN=At5g58300 PE=1 SV=1	KAA8550456.1 hypothetical protein F0562_002140 [Nyssa sinensis]	XXXXXXX		-0.234923	0.608993	0.892992	0.368916	0.536958	36.2466	-0.1398	0.23202	0.412378	0.602959
Leryth_000792	sp|P85200|PRS6B_HELAN 26S proteasome regulatory subunit 6B homolog OS=Helianthus annuus OX=4232 PE=1 SV=1	PHT77913.1 26S protease regulatory subunit 6B -like protein [Capsicum annuum]	PSMC4, RPT3; 26S proteasome regulatory subunit T3	K03063	0.26253	7.74678	25.5975	0.00064478	0.00656315	5370.18	0.253788	0.0448988	1.1435e-08	1.9253e-07
Leryth_000793	sp|C0LGD7|Y1684_ARATH Probable LRR receptor-like serine/threonine-protein kinase At1g06840 OS=Arabidopsis thaliana OX=3702 GN=At1g06840 PE=1 SV=2	XP_021900557.1 probable LRR receptor-like serine/threonine-protein kinase At1g06840 isoform X4 [Carica papaya]	XXXXXXX		0.28168	7.34186	21.5402	0.00116037	0.00981896	4056.39	0.268076	0.0674336	4.6293e-05	0.00038792
Leryth_000794	*	XP_027162416.1 uncharacterized protein LOC113762954 [Coffea eugenioides]	XXXXXXX		-0.0963658	1.47802	0.428708	0.528714	0.67979	67.589	-0.0787728	0.162786	0.578195	0.738972
Leryth_000796	sp|Q9SW95|SYNC2_ARATH Asparagine--tRNA ligase, cytoplasmic 2 OS=Arabidopsis thaliana OX=3702 GN=SYNC2 PE=1 SV=2	KAA8550553.1 hypothetical protein F0562_002237 [Nyssa sinensis]	NARS, asnS; asparaginyl-tRNA synthetase [EC:6.1.1.22]	K01893	-0.451514	2.73497	8.35856	0.0175294	0.0668684	164.384	-0.393096	0.171002	0.00851457	0.0342207
Leryth_000798	*	XP_022848962.1 uncharacterized protein LOC111371295 [Olea europaea var. sylvestris]	XXXXXXX		-0.701746	2.35508	16.5354	0.00271125	0.0179242	125.845	-0.634463	0.194083	0.0002016	0.0014191
Leryth_000800	sp|Q1H5E9|PRDA1_ARATH Protein PEP-RELATED DEVELOPMENT ARRESTED 1, chloroplastic OS=Arabidopsis thaliana OX=3702 GN=PRDA1 PE=1 SV=1	XP_011080534.1 uncharacterized protein LOC105163773 isoform X1 [Sesamum indicum]	XXXXXXX		-0.0707967	3.16185	0.854023	0.379108	0.546863	221.825	-0.0695527	0.0945751	0.443333	0.629903
Leryth_000801	sp|Q9SKX1|IBH1_ARATH Transcription factor IBH1 OS=Arabidopsis thaliana OX=3702 GN=IBH1 PE=1 SV=1	XP_009780651.1 PREDICTED: transcription factor IBH1-like [Nicotiana sylvestris]	XXXXXXX		-0.284088	5.21395	17.5791	0.00224071	0.0156482	926.739	-0.275483	0.0834848	0.00062568	0.00378752
Leryth_000802	*	XP_027092545.1 uncharacterized protein LOC113713040 [Coffea arabica]	XXXXXXX		-0.438783	3.76286	7.23571	0.0246267	0.0852042	337.315	-0.380642	0.17335	0.011511	0.0437034
Leryth_000803	sp|Q9LV72|GLR12_ARATH Glutamate receptor 1.2 OS=Arabidopsis thaliana OX=3702 GN=GLR1.2 PE=2 SV=1	KAA8550518.1 hypothetical protein F0562_002202 [Nyssa sinensis]	GRIP; glutamate receptor, ionotropic, plant	K05387	0.677164	5.59797	153.569	4.9517e-07	6.9231e-05	1209.76	0.66367	0.0673049	1.2484e-23	1.0162e-21
Leryth_000804	sp|Q56XR7|STR4A_ARATH Rhodanese-like domain-containing protein 4A, chloroplastic OS=Arabidopsis thaliana OX=3702 GN=STR4A PE=2 SV=1	PSR86288.1 Rhodanese-like domain-containing protein 4A [Actinidia chinensis var. chinensis]	XXXXXXX		-0.0228501	1.89013	0.0262653	0.874771	0.924965	90.6988	-0.023027	0.150446	0.86282	0.924288
Leryth_000805	sp|B0M1H3|ZIP4L_ARATH TPR repeat-containing protein ZIP4 OS=Arabidopsis thaliana OX=3702 GN=ZIP4 PE=2 SV=1	KAF5930017.1 hypothetical protein HYC85_030890 [Camellia sinensis]	XXXXXXX		0.238721	1.73364	2.43713	0.152325	0.297498	81.2657	0.18611	0.166348	0.19709	0.370676
Leryth_000806	sp|Q67ZB3|FRL3_ARATH FRIGIDA-like protein 3 OS=Arabidopsis thaliana OX=3702 GN=FRL3 PE=1 SV=1	GFZ01816.1 FRIGIDA-like protein [Actinidia rufa]	XXXXXXX		0.537866	6.87894	84.708	6.2724e-06	0.00029512	2942.27	0.522993	0.0686344	7.7131e-15	2.9046e-13
Leryth_000807	sp|Q9ASS4|Y5838_ARATH Probably inactive leucine-rich repeat receptor-like protein kinase At5g48380 OS=Arabidopsis thaliana OX=3702 GN=At5g48380 PE=1 SV=1	GFZ13366.1 BAK1-interacting receptor-like kinase 1 [Actinidia rufa]	XXXXXXX		0.619864	7.26674	84.439	6.3562e-06	0.00029687	3850.29	0.603168	0.0782256	3.1001e-15	1.2117e-13
Leryth_000808	sp|Q9SE97|FH1_ARATH Formin-like protein 1 OS=Arabidopsis thaliana OX=3702 GN=FH1 PE=1 SV=1	XP_027092068.1 formin-like protein 1 [Coffea arabica]	XXXXXXX		0.0282597	6.40107	0.0724549	0.793823	0.874183	2112.29	0.0188833	0.11276	0.848863	0.917266
Leryth_000809	*	XP_022862375.1 uncharacterized protein LOC111382586 [Olea europaea var. sylvestris]	XXXXXXX		-0.0630035	4.01269	0.461983	0.5135	0.667782	401.655	-0.0604765	0.103445	0.537667	0.707812
Leryth_000810	sp|Q6UNT2|RL5_CUCSA 60S ribosomal protein L5 OS=Cucumis sativus OX=3659 GN=RPL5 PE=2 SV=1	PIM99125.1 60S ribosomal protein L5 [Handroanthus impetiginosus]	RP-L5e, RPL5; large subunit ribosomal protein L5e	K02932	-0.1271	7.65193	1.31454	0.28063	0.44892	5027.86	-0.118996	0.113027	0.265519	0.454956
Leryth_000811	sp|Q9SRR0|PEX13_ARATH Peroxisomal membrane protein 13 OS=Arabidopsis thaliana OX=3702 GN=PEX13 PE=1 SV=1	KAE8663256.1 Peroxisomal membrane protein 13 [Hibiscus syriacus]	PEX13; peroxin-13	K13344	0.3551	6.07764	26.9058	0.00054162	0.00572277	1687.38	0.336705	0.0813786	1.9187e-05	0.00017544
Leryth_000812	sp|Q0WQ57|AUXI2_ARATH Auxilin-related protein 2 OS=Arabidopsis thaliana OX=3702 GN=At4g12770 PE=1 SV=1	XP_009587427.1 auxilin-related protein 2-like [Nicotiana tomentosiformis]	XXXXXXX		0.0523922	6.93257	1.09032	0.323162	0.492285	3053.45	0.0460586	0.0508193	0.359129	0.551396
Leryth_000814	sp|Q9LEV3|CBSX3_ARATH CBS domain-containing protein CBSX3, mitochondrial OS=Arabidopsis thaliana OX=3702 GN=CBSX3 PE=1 SV=1	CAA3022331.1 CBS domain-containing CBSX3, mitochondrial [Olea europaea subsp. europaea]	XXXXXXX		-0.135371	8.40832	1.97298	0.193109	0.348856	8497.68	-0.130652	0.0985894	0.168738	0.334122
Leryth_000815	sp|F4I111|MCU6_ARATH Calcium uniporter protein 6, mitochondrial OS=Arabidopsis thaliana OX=3702 GN=At1g09575 PE=2 SV=1	PIN14657.1 hypothetical protein CDL12_12714 [Handroanthus impetiginosus]	MCU; calcium uniporter protein, mitochondrial	K20858	0.0730921	2.33413	0.346889	0.570112	0.712796	124.047	0.057504	0.133917	0.639234	0.784434
Leryth_000817	sp|Q5NAY4|HISX_ORYSJ Histidinol dehydrogenase, chloroplastic OS=Oryza sativa subsp. japonica OX=39947 GN=HDH PE=2 SV=1	XP_009604355.1 histidinol dehydrogenase, chloroplastic isoform X1 [Nicotiana tomentosiformis]	hisD; histidinol dehydrogenase [EC:1.1.1.23]	K00013	-0.0562915	5.43395	1.38208	0.269386	0.437056	1079.31	-0.0595248	0.0567581	0.286833	0.477828
Leryth_000818	sp|P49211|RL321_ARATH 60S ribosomal protein L32-1 OS=Arabidopsis thaliana OX=3702 GN=RPL32A PE=2 SV=2	TVU04966.1 hypothetical protein EJB05_48111 [Eragrostis curvula]	RP-L32e, RPL32; large subunit ribosomal protein L32e	K02912	-0.216027	5.34379	2.66293	0.137492	0.277931	1013.33	-0.190698	0.136168	0.123166	0.26736
Leryth_000819	sp|Q9SRS9|CHIP_ARATH E3 ubiquitin-protein ligase CHIP OS=Arabidopsis thaliana OX=3702 GN=CHIP PE=1 SV=1	XP_011089635.1 E3 ubiquitin-protein ligase CHIP isoform X1 [Sesamum indicum]	STUB1, CHIP; STIP1 homology and U-box containing protein 1 [EC:2.3.2.27]	K09561	-0.0804953	4.05614	1.39443	0.267399	0.435051	414.295	-0.0798211	0.0842361	0.326349	0.517556
Leryth_000820	sp|Q9SRT0|PUB9_ARATH U-box domain-containing protein 9 OS=Arabidopsis thaliana OX=3702 GN=PUB9 PE=1 SV=1	XP_011089638.1 U-box domain-containing protein 9-like [Sesamum indicum]	XXXXXXX		-0.461174	5.84841	10.3254	0.0110131	0.0478097	1439.47	-0.416241	0.153803	0.00255894	0.0125473
Leryth_000821	*	XP_019231276.1 PREDICTED: uncharacterized protein LOC109212120 [Nicotiana attenuata]	XXXXXXX		-2.45829	2.13957	21.1394	0.00150728	0.0118451	106.021	-2.23473	0.513504	6.2734e-07	7.7305e-06
Leryth_000822	sp|Q9SRT2|BH062_ARATH Transcription factor bHLH62 OS=Arabidopsis thaliana OX=3702 GN=BHLH62 PE=2 SV=1	KAA8543552.1 hypothetical protein F0562_021702 [Nyssa sinensis]	XXXXXXX		-0.323009	7.41151	12.2124	0.00659568	0.0333415	4257.47	-0.307509	0.101362	0.00139939	0.00751681
Leryth_000823	*	XXXXXXX	XXXXXXX		-0.246717	0.267491	0.721548	0.417275	0.58363	28.0807	-0.128363	0.249893	0.455005	0.640422
Leryth_000824	sp|Q8VYU3|GCH1_SOLLC GTP cyclohydrolase 1 OS=Solanum lycopersicum OX=4081 GN=GCH1 PE=1 SV=1	XP_027092993.1 GTP cyclohydrolase 1 [Coffea arabica]	GCH1, folE; GTP cyclohydrolase IA [EC:3.5.4.16]	K01495	-0.0548092	3.79156	0.0392899	0.847535	0.908925	344.099	-0.0371304	0.212794	0.818259	0.89945
Leryth_000825	sp|Q9SDN0|DNJ20_ARATH Chaperone protein dnaJ 20, chloroplastic OS=Arabidopsis thaliana OX=3702 GN=ATJ20 PE=1 SV=2	CAA3002176.1 Hypothetical predicted protein [Olea europaea subsp. europaea]	XXXXXXX		1.75606	3.27425	23.9406	0.00101238	0.00899374	240.842	1.6245	0.355733	2.9914e-07	3.9327e-06
Leryth_000826	*	KAA8543511.1 hypothetical protein F0562_020994 [Nyssa sinensis]	XXXXXXX		0.0680983	2.12413	0.325203	0.582208	0.722253	107.061	0.0509494	0.135108	0.680126	0.813386
Leryth_000827	*	XP_027093245.1 E3 ubiquitin-protein ligase RNF4 isoform X2 [Coffea arabica]	RNF4; E3 ubiquitin-protein ligase RNF4 [EC:2.3.2.27]	K22651	-0.0488529	3.34936	0.291967	0.601846	0.738246	253.068	-0.0483519	0.104117	0.624027	0.773222
Leryth_000828	*	XP_015892368.1 uncharacterized protein LOC107426645 [Ziziphus jujuba]	XXXXXXX		-0.448071	1.14219	4.5563	0.0610283	0.159535	52.8795	-0.333145	0.233394	0.0651965	0.168702
Leryth_000830	sp|F4J7T2|EAF1B_ARATH Chromatin modification-related protein EAF1 B OS=Arabidopsis thaliana OX=3702 GN=EAF1B PE=1 SV=1	KAB5569749.1 hypothetical protein DKX38_003542 [Salix brachista]	XXXXXXX		0.00228978	6.36188	0.00292631	0.95802	0.975985	2055.64	-0.0030829	0.0492755	0.949161	0.972532
Leryth_000831	sp|P10691|SUS1_SOLTU Sucrose synthase OS=Solanum tuberosum OX=4113 PE=2 SV=1	XP_015083117.1 sucrose synthase-like [Solanum pennellii]	SUS; sucrose synthase [EC:2.4.1.13]	K00695	-0.614636	5.88396	12.4893	0.00695463	0.0345357	1476.13	-0.551658	0.183391	0.00062426	0.003781
Leryth_000832	sp|Q9SFT7|PBL26_ARATH Probable serine/threonine-protein kinase PBL26 OS=Arabidopsis thaliana OX=3702 GN=PBL26 PE=2 SV=1	XP_021907535.1 probable serine/threonine-protein kinase PBL26 [Carica papaya]	XXXXXXX		-1.01289	1.31706	8.88933	0.015208	0.0603494	59.9578	-0.785733	0.389311	0.00423031	0.0191429
Leryth_000833	*	XP_012829008.1 PREDICTED: uncharacterized protein LOC105950212 isoform X1 [Erythranthe guttata]	XXXXXXX		0.0418516	3.82138	0.276284	0.611628	0.746233	351.503	0.0340314	0.0922483	0.701647	0.828029
Leryth_000834	sp|Q8LDV3|Y4320_ARATH Uncharacterized protein At4g13200, chloroplastic OS=Arabidopsis thaliana OX=3702 GN=At4g13200 PE=1 SV=2	PWA59947.1 hypothetical protein CTI12_AA386710 [Artemisia annua]	XXXXXXX		0.154184	4.69292	3.56368	0.0910767	0.209591	645.348	0.137476	0.09663	0.136459	0.287819
Leryth_000835	sp|Q9ZTW3|VA721_ARATH Vesicle-associated membrane protein 721 OS=Arabidopsis thaliana OX=3702 GN=VAMP721 PE=2 SV=1	XP_022865008.1 vesicle-associated membrane protein 722 [Olea europaea var. sylvestris]	ATVAMP72; vesicle-associated membrane protein 72	K08511	0.0287439	5.4296	0.238141	0.637016	0.764765	1076.34	0.0230383	0.0713258	0.741996	0.854714
Leryth_000836	sp|Q8GXU5|SDI1_ARATH Protein SULFUR DEFICIENCY-INDUCED 1 OS=Arabidopsis thaliana OX=3702 GN=SDI1 PE=2 SV=1	PIN25638.1 hypothetical protein CDL12_01615 [Handroanthus impetiginosus]	XXXXXXX		-0.799771	0.628052	6.31555	0.0327119	0.10361	36.2739	-0.526704	0.372372	0.0261806	0.0841451
Leryth_000837	sp|Q9FKB0|LSM5_ARATH Sm-like protein LSM5 OS=Arabidopsis thaliana OX=3702 GN=LSM5 PE=1 SV=1	XP_010439778.1 PREDICTED: sm-like protein LSM5 [Camelina sativa]	LSM5; U6 snRNA-associated Sm-like protein LSm5	K12624	-0.134641	4.44739	2.33605	0.160161	0.307583	543.586	-0.129404	0.0982325	0.166878	0.33184
Leryth_000838	sp|Q93WF1|PLY20_ARATH Probable pectate lyase 20 OS=Arabidopsis thaliana OX=3702 GN=At5g48900 PE=2 SV=1	XP_019237712.1 PREDICTED: probable pectate lyase 8 [Nicotiana attenuata]	pel; pectate lyase [EC:4.2.2.2]	K01728	-0.398387	3.83061	2.83817	0.127643	0.263796	353.219	-0.292907	0.223462	0.0936067	0.219263
Leryth_000839	sp|P33543|TMKL1_ARATH Putative kinase-like protein TMKL1 OS=Arabidopsis thaliana OX=3702 GN=TMKL1 PE=1 SV=1	TMW94377.1 hypothetical protein EJD97_010372 [Solanum chilense]	XXXXXXX		0.433306	1.8884	8.56419	0.0165408	0.0640786	90.8645	0.366267	0.170573	0.0138271	0.0505996
Leryth_000840	sp|Q9LHP4|RGI1_ARATH LRR receptor-like serine/threonine-protein kinase RGI1 OS=Arabidopsis thaliana OX=3702 GN=RGI1 PE=1 SV=1	XP_027174487.1 LRR receptor-like serine/threonine-protein kinase RCH1 [Coffea eugenioides]	XXXXXXX		-0.575167	3.74385	7.58813	0.0226421	0.0802548	332.263	-0.480451	0.218231	0.00754815	0.030937
Leryth_000842	*	XP_004244636.1 uncharacterized protein LOC101260556 [Solanum lycopersicum]	XXXXXXX		-0.0430315	4.95785	0.58799	0.462494	0.623525	775.442	-0.0452747	0.0684164	0.497966	0.675338
Leryth_000843	sp|O49203|NDK3_ARATH Nucleoside diphosphate kinase III, chloroplastic/mitochondrial OS=Arabidopsis thaliana OX=3702 GN=NDPK3 PE=1 SV=1	TMW95799.1 hypothetical protein EJD97_008320 [Solanum chilense]	ndk, NME; nucleoside-diphosphate kinase [EC:2.7.4.6]	K00940	0.222024	6.27208	8.05948	0.0191007	0.0710245	1930.82	0.204206	0.0883379	0.0163089	0.0578156
Leryth_000844	sp|P0CH01|AT21A_ARATH Putative RING-H2 finger protein ATL21A OS=Arabidopsis thaliana OX=3702 GN=ATL21A PE=3 SV=1	XP_011101044.1 putative RING-H2 finger protein ATL21B [Sesamum indicum]	XXXXXXX		0.95721	4.40044	58.0619	2.9477e-05	0.00080251	526.98	0.916829	0.146602	4.771e-11	1.134e-09
Leryth_000845	sp|Q42191|OXA1_ARATH Mitochondrial inner membrane protein OXA1 OS=Arabidopsis thaliana OX=3702 GN=OXA1 PE=2 SV=2	XP_027082972.1 mitochondrial inner membrane protein OXA1-like [Coffea arabica]	yidC, spoIIIJ, OXA1, ccfA; YidC/Oxa1 family membrane protein insertase	K03217	0.103861	5.17613	1.72376	0.221135	0.383562	902.399	0.0915991	0.0898039	0.289442	0.480105
Leryth_000846	*	XP_011101041.1 uncharacterized protein LOC105179139 [Sesamum indicum]	XXXXXXX		0.146299	5.1056	11.0359	0.00869284	0.0404515	859.325	0.137332	0.0564063	0.0134361	0.0494194
Leryth_000847	sp|Q9SUP6|WRK53_ARATH Probable WRKY transcription factor 53 OS=Arabidopsis thaliana OX=3702 GN=WRKY53 PE=1 SV=1	XP_027085274.1 probable WRKY transcription factor 41 [Coffea arabica]	XXXXXXX		2.26463	2.29274	84.9848	6.1876e-06	0.00029278	121.923	2.20475	0.264696	4.6038e-18	2.3963e-16
Leryth_000848	sp|Q940Y1|ORP2A_ARATH Oxysterol-binding protein-related protein 2A OS=Arabidopsis thaliana OX=3702 GN=ORP2A PE=2 SV=1	CAA2967070.1 Hypothetical predicted protein [Olea europaea subsp. europaea]	OSBP; oxysterol-binding protein 1	K20456	-0.498332	5.00947	10.9885	0.00921327	0.0421137	803.49	-0.450548	0.161436	0.00182301	0.00941865
Leryth_000850	*	XP_015083602.1 uncharacterized protein LOC107026970 [Solanum pennellii]	XXXXXXX		-0.0837923	0.589871	0.187608	0.674931	0.793685	35.7139	-0.0551405	0.202886	0.730659	0.847037
Leryth_000852	sp|Q9SUW1|GT19_ARATH Probable xyloglucan galactosyltransferase GT19 OS=Arabidopsis thaliana OX=3702 GN=GT19 PE=2 SV=1	XP_019252336.1 PREDICTED: probable xyloglucan galactosyltransferase GT19 [Nicotiana attenuata]	XXXXXXX		-0.37196	3.65229	15.6079	0.00323446	0.0204117	312.538	-0.34936	0.111975	0.00089997	0.00516627
Leryth_000853	sp|Q9SU40|SKU5_ARATH Monocopper oxidase-like protein SKU5 OS=Arabidopsis thaliana OX=3702 GN=SKU5 PE=1 SV=1	XP_022868700.1 monocopper oxidase-like protein SKU5 [Olea europaea var. sylvestris]	XXXXXXX		-0.0371914	4.36176	0.0720837	0.79434	0.874569	512.197	-0.0361714	0.13902	0.773414	0.872981
Leryth_000855	*	XXXXXXX	ppx-gppA; exopolyphosphatase / guanosine-5'-triphosphate,3'-diphosphate pyrophosphatase [EC:3.6.1.11 3.6.1.40]	K01524	0.163131	-0.242348	0.377562	0.553859	0.700242	18.9995	0.0768756	0.245655	0.64909	0.791638
Leryth_000856	sp|Q9FWX2|NAC7_ARATH NAC domain-containing protein 7 OS=Arabidopsis thaliana OX=3702 GN=NAC007 PE=1 SV=2	KAF5954379.1 hypothetical protein HYC85_007235 [Camellia sinensis]	XXXXXXX		-0.206207	0.525093	0.967515	0.350557	0.520084	34.1628	-0.130539	0.218014	0.433768	0.621765
Leryth_000860	sp|Q9SI72|PMEI9_ARATH Pectinesterase inhibitor 9 OS=Arabidopsis thaliana OX=3702 GN=PMEI9 PE=2 SV=1	GFZ01196.1 plant invertase/pectin methylesterase inhibitor superfamily protein [Actinidia rufa]	XXXXXXX		-0.524989	4.54635	16.2112	0.00294004	0.0190474	582.336	-0.486878	0.144608	0.00023243	0.00160692
Leryth_000861	sp|P37121|C76A1_SOLME Cytochrome P450 76A1 (Fragment) OS=Solanum melongena OX=4111 GN=CYP76A1 PE=2 SV=1	AZU97073.1 cytochrome P450 [Arnebia euchroma]	XXXXXXX		0.12083	-0.80899	0.0347465	0.856246	0.913753	12.3012	0.0218721	0.302707	0.864919	0.925062
Leryth_000864	sp|Q58VT1|PUN1_CAPFR Acyltransferase Pun1 OS=Capsicum frutescens OX=4073 GN=PUN1 PE=3 SV=1	KAA8522080.1 hypothetical protein F0562_012606 [Nyssa sinensis]	XXXXXXX		-0.63148	3.35635	5.39973	0.0461044	0.131085	253.721	-0.477432	0.276548	0.0202453	0.0687845
Leryth_000865	*	XP_019158779.1 PREDICTED: uncharacterized protein LOC109155615 isoform X3 [Ipomoea nil]	XXXXXXX		-0.106208	2.46754	0.229927	0.642815	0.769427	136.263	-0.0718393	0.195921	0.641591	0.786196
Leryth_000866	sp|Q9LZ08|MOS11_ARATH Protein MODIFIER OF SNC1 11 OS=Arabidopsis thaliana OX=3702 GN=MOS11 PE=1 SV=1	XP_011094765.1 protein MODIFIER OF SNC1 11 [Sesamum indicum]	SARNP, CIP29, THO1; SAP domain-containing ribonucleoprotein	K18732	0.206136	6.66927	15.28	0.00344847	0.0213065	2543.99	0.195496	0.0605439	0.00100859	0.00569629
Leryth_000867	sp|Q9LZ06|GSTL3_ARATH Glutathione S-transferase L3 OS=Arabidopsis thaliana OX=3702 GN=GSTL3 PE=2 SV=1	XP_011094756.1 glutathione S-transferase L3-like [Sesamum indicum]	GST, gst; glutathione S-transferase [EC:2.5.1.18]	K00799	0.983444	9.28298	97.2258	3.5166e-06	0.00020161	15579.6	0.961259	0.104442	4.1072e-21	2.7534e-19
Leryth_000868	sp|Q38884|EIF3I_ARATH Eukaryotic translation initiation factor 3 subunit I OS=Arabidopsis thaliana OX=3702 GN=TIF3I1 PE=2 SV=2	XP_028072629.1 EVI5-like protein isoform X2 [Camellia sinensis]	XXXXXXX		-0.0089107	7.03264	0.0195454	0.891839	0.935889	3273.03	-0.0132758	0.0694892	0.84358	0.914174
Leryth_000869	sp|Q93WK5|APRR7_ARATH Two-component response regulator-like APRR7 OS=Arabidopsis thaliana OX=3702 GN=APRR7 PE=1 SV=1	KAA8518817.1 hypothetical protein F0562_016409 [Nyssa sinensis]	PRR7; pseudo-response regulator 7	K12129	-0.0398495	5.06262	0.284261	0.606609	0.742339	834.115	-0.0417911	0.0872765	0.618151	0.769332
Leryth_000870	sp|P17786|EF1A_SOLLC Elongation factor 1-alpha OS=Solanum lycopersicum OX=4081 PE=2 SV=1	PSR95173.1 Elongation factor 1-alpha [Actinidia chinensis var. chinensis]	EEF1A; elongation factor 1-alpha	K03231	-0.0092555	11.3011	0.00744119	0.933113	0.961189	63104.4	-0.0123515	0.0882389	0.874155	0.930263
Leryth_000871	sp|O49169|EF1A_MANES Elongation factor 1-alpha OS=Manihot esculenta OX=3983 GN=EF1 PE=3 SV=1	KVI09405.1 hypothetical protein Ccrd_012208 [Cynara cardunculus var. scolymus]	EEF1A; elongation factor 1-alpha	K03231	-0.0956263	6.50789	1.27452	0.287607	0.455976	2273.91	-0.0935542	0.092094	0.289337	0.480077
Leryth_000872	sp|P17786|EF1A_SOLLC Elongation factor 1-alpha OS=Solanum lycopersicum OX=4081 PE=2 SV=1	XXXXXXX	EEF1A; elongation factor 1-alpha	K03231	0.129608	1.72634	0.493689	0.499744	0.655943	80.7771	0.0904178	0.179333	0.550739	0.717829
Leryth_000873	sp|Q9ZUU1|KAD1_ARATH Adenylate kinase 1, chloroplastic OS=Arabidopsis thaliana OX=3702 GN=ADK PE=1 SV=1	XP_011077393.1 adenylate kinase [Sesamum indicum]	adk, AK; adenylate kinase [EC:2.7.4.3]	K00939	-0.178865	5.23736	2.42654	0.15345	0.298743	941.169	-0.162211	0.122382	0.152586	0.311695
Leryth_000874	sp|Q9LZ03|TOP6A_ARATH DNA topoisomerase 6 subunit A OS=Arabidopsis thaliana OX=3702 GN=TOP6A PE=1 SV=1	KAA8518815.1 hypothetical protein F0562_016411 [Nyssa sinensis]	SPO11; meiotic recombination protein SPO11	K10878	-0.260566	2.64	5.66177	0.0407947	0.120537	153.879	-0.233738	0.127754	0.0467203	0.131279
Leryth_000875	sp|Q9SK74|C3H21_ARATH Zinc finger CCCH domain-containing protein 21 OS=Arabidopsis thaliana OX=3702 GN=At2g20280 PE=4 SV=1	CAA3018635.1 zinc finger CCCH domain-containing 11 [Olea europaea subsp. europaea]	XXXXXXX		-0.28373	4.52043	17.599	0.00223274	0.0156083	572.053	-0.276248	0.082571	0.00053129	0.00329343
Leryth_000876	sp|C0LGI2|Y1677_ARATH Probable LRR receptor-like serine/threonine-protein kinase At1g67720 OS=Arabidopsis thaliana OX=3702 GN=At1g67720 PE=1 SV=1	XP_011094724.1 probable LRR receptor-like serine/threonine-protein kinase At1g67720 [Sesamum indicum]	XXXXXXX		-0.24754	4.06771	3.43554	0.0962168	0.217757	417.463	-0.217014	0.142361	0.0905726	0.214148
Leryth_000877	sp|Q9LYZ7|UPL4_ARATH E3 ubiquitin-protein ligase UPL4 OS=Arabidopsis thaliana OX=3702 GN=UPL4 PE=3 SV=1	XP_019191353.1 PREDICTED: E3 ubiquitin-protein ligase UPL4 isoform X3 [Ipomoea nil]	TRIP12; E3 ubiquitin-protein ligase TRIP12 [EC:2.3.2.26]	K10590	0.0621235	6.69338	0.656106	0.438465	0.602077	2587.34	0.0534937	0.0876907	0.527787	0.699442
Leryth_000878	sp|Q9SF38|PP222_ARATH Pentatricopeptide repeat-containing protein At3g09650, chloroplastic OS=Arabidopsis thaliana OX=3702 GN=HCF152 PE=2 SV=1	XP_028066467.1 pentatricopeptide repeat-containing protein At3g09650, chloroplastic isoform X2 [Camellia sinensis]	XXXXXXX		-0.0575423	4.56608	0.802568	0.393251	0.56061	590.579	-0.0604792	0.0781903	0.42553	0.615169
Leryth_000879	*	CDP06704.1 unnamed protein product [Coffea canephora]	XXXXXXX		0.236699	2.38539	2.80868	0.12747	0.263538	128.765	0.193168	0.153282	0.155536	0.315842
Leryth_000880	sp|P46297|RS23_FRAAN 40S ribosomal protein S23 OS=Fragaria ananassa OX=3747 GN=RPS23 PE=2 SV=1	GFQ07780.1 40S ribosomal protein s23 [Phtheirospermum japonicum]	RP-S23e, RPS23; small subunit ribosomal protein S23e	K02973	-0.238907	4.44389	9.03655	0.0145175	0.0583366	542.115	-0.228982	0.0929524	0.00998477	0.038976
Leryth_000881	sp|Q9ZW76|POP4_ARATH Ribonuclease MRP protein subunit POP4 OS=Arabidopsis thaliana OX=3702 GN=POP4 PE=2 SV=2	XP_011094699.2 uncharacterized protein LOC105174335, partial [Sesamum indicum]	POP4, RPP29; ribonuclease P protein subunit POP4 [EC:3.1.26.5]	K03538	-0.0908674	4.85234	0.904891	0.365888	0.534273	720.492	-0.0863892	0.106646	0.391439	0.582827
Leryth_000882	sp|Q9SF32|IQD1_ARATH Protein IQ-DOMAIN 1 OS=Arabidopsis thaliana OX=3702 GN=IQD1 PE=1 SV=1	XP_011088467.1 protein IQ-DOMAIN 1 [Sesamum indicum]	XXXXXXX		-0.286853	4.0026	7.77902	0.0207346	0.0753266	398.668	-0.26739	0.114586	0.0125938	0.0470649
Leryth_000883	*	PIN10530.1 ATP-dependent RNA helicase [Handroanthus impetiginosus]	DDX52, ROK1; ATP-dependent RNA helicase DDX52/ROK1 [EC:3.6.4.13]	K14779	-0.0732699	5.03461	1.23361	0.294998	0.463293	817.866	-0.0737436	0.0773367	0.326303	0.517556
Leryth_000885	sp|P42552|S1FA_SPIOL DNA-binding protein S1FA OS=Spinacia oleracea OX=3562 GN=S1FA PE=3 SV=1	XP_004246674.1 DNA-binding protein S1FA [Solanum lycopersicum]	XXXXXXX		-0.0119736	4.45836	0.0173955	0.89792	0.939949	547.833	-0.0165016	0.100889	0.86358	0.924417
Leryth_000886	sp|Q42580|PER21_ARATH Peroxidase 21 OS=Arabidopsis thaliana OX=3702 GN=PER21 PE=1 SV=1	XP_017244454.1 PREDICTED: peroxidase 21 [Daucus carota subsp. sativus]	E1.11.1.7; peroxidase [EC:1.11.1.7]	K00430	0.38052	9.32362	4.08976	0.0741458	0.182131	16022	0.307469	0.180619	0.0466502	0.13115
Leryth_000887	sp|Q700D2|IDD10_ARATH Zinc finger protein JACKDAW OS=Arabidopsis thaliana OX=3702 GN=JKD PE=1 SV=1	KAA8516536.1 hypothetical protein F0562_016958 [Nyssa sinensis]	XXXXXXX		-0.109271	5.97144	1.90707	0.200034	0.357402	1567.99	-0.105882	0.0919743	0.229847	0.412471
Leryth_000888	sp|Q9LYW9|DNJ36_ARATH DnaJ protein P58IPK homolog OS=Arabidopsis thaliana OX=3702 GN=P58IPK PE=1 SV=1	XP_027071442.1 dnaJ protein P58IPK homolog isoform X2 [Coffea arabica]	DNAJC3; DnaJ homolog subfamily C member 3	K09523	1.68199	6.15295	251.461	6.3618e-08	3.0637e-05	1778.48	1.66178	0.121711	1.3394e-43	4.6035e-41
Leryth_000889	sp|Q8LEJ6|FLA11_ARATH Fasciclin-like arabinogalactan protein 11 OS=Arabidopsis thaliana OX=3702 GN=FLA11 PE=2 SV=2	XP_011094679.1 fasciclin-like arabinogalactan protein 12 [Sesamum indicum]	XXXXXXX		-0.979379	3.06182	18.1384	0.00212054	0.015067	206.98	-0.882093	0.251882	4.9503e-05	0.00041163
Leryth_000890	sp|Q8NA82|MARHA_HUMAN Probable E3 ubiquitin-protein ligase MARCHF10 OS=Homo sapiens OX=9606 GN=MARCHF10 PE=1 SV=3	XP_027173550.1 uncharacterized protein LOC113773177 [Coffea eugenioides]	XXXXXXX		-0.0684921	5.38207	0.513039	0.491675	0.648917	1041.59	-0.0659415	0.106896	0.513116	0.68814
Leryth_000891	sp|Q9S752|LOFG2_ARATH Probable E3 ubiquitin-protein ligase LOG2 OS=Arabidopsis thaliana OX=3702 GN=LOG2 PE=1 SV=1	XP_009630870.1 probable E3 ubiquitin-protein ligase LOG2 [Nicotiana tomentosiformis]	XXXXXXX		0.238659	5.74732	18.5098	0.00190286	0.0139549	1341.99	0.225836	0.068481	0.00073337	0.00432573
Leryth_000892	sp|P85193|PK01_HELAN Putative serine/threonine-protein kinase (Fragment) OS=Helianthus annuus OX=4232 PE=1 SV=1	TQD69518.1 hypothetical protein C1H46_044949 [Malus baccata]	XXXXXXX		0.224764	3.39069	4.34005	0.0663602	0.168973	260.631	0.195555	0.120154	0.0798892	0.195683
Leryth_000893	*	XXXXXXX	XXXXXXX		-0.295922	1.84813	0.593624	0.461151	0.622189	88.1599	-0.134547	0.271212	0.431111	0.619555
Leryth_000895	sp|Q653H7|ARFR_ORYSJ Auxin response factor 18 OS=Oryza sativa subsp. japonica OX=39947 GN=ARF18 PE=2 SV=1	TMW97947.1 hypothetical protein EJD97_004749 [Solanum chilense]	XXXXXXX		0.27545	3.61666	12.1343	0.0067142	0.033783	304.98	0.254417	0.096272	0.00561461	0.02416
Leryth_000896	sp|Q8L8B8|LOG3_ARATH Cytokinin riboside 5'-monophosphate phosphoribohydrolase LOG3 OS=Arabidopsis thaliana OX=3702 GN=LOG3 PE=1 SV=1	GAY63260.1 hypothetical protein CUMW_224160 [Citrus unshiu]	LOG; cytokinin riboside 5'-monophosphate phosphoribohydrolase [EC:3.2.2.-]	K22522	-0.14336	-0.398594	0.186438	0.675879	0.794434	16.9423	-0.0609125	0.261439	0.709835	0.832794
Leryth_000897	*	XXXXXXX	XXXXXXX		0.116784	2.57597	0.437006	0.524841	0.676571	147.436	0.0837603	0.172592	0.571176	0.733916
Leryth_000898	sp|Q08935|ROC1_NICSY 29 kDa ribonucleoprotein A, chloroplastic OS=Nicotiana sylvestris OX=4096 PE=2 SV=1	XP_021730770.1 29 kDa ribonucleoprotein A, chloroplastic-like [Chenopodium quinoa]	NCL, NSR1; nucleolin	K11294	-0.0796862	3.59716	0.730268	0.414578	0.581246	300.597	-0.0766386	0.104057	0.437212	0.62489
Leryth_000899	sp|Q9S814|EIN2_ARATH Ethylene-insensitive protein 2 OS=Arabidopsis thaliana OX=3702 GN=EIN2 PE=1 SV=1	CDP20699.1 unnamed protein product [Coffea canephora]	XXXXXXX		0.0850845	7.27722	2.59597	0.140992	0.282545	3878.13	0.078153	0.053117	0.135396	0.286134
Leryth_000901	sp|O49835|PAL1_LITER Phenylalanine ammonia-lyase 1 OS=Lithospermum erythrorhizon OX=34254 PE=2 SV=1	O49835.1 RecName: Full=Phenylalanine ammonia-lyase 1; Short=PAL-1 [Lithospermum erythrorhizon]	PAL; phenylalanine ammonia-lyase [EC:4.3.1.24]	K10775	1.20599	7.16146	162.321	3.8902e-07	6.0218e-05	3579.22	1.18492	0.108921	1.3818e-28	1.6261e-26
Leryth_000902	sp|Q945K7|IDH5_ARATH Isocitrate dehydrogenase [NAD] catalytic subunit 5, mitochondrial OS=Arabidopsis thaliana OX=3702 GN=IDH5 PE=1 SV=1	XP_031119115.1 isocitrate dehydrogenase [NAD] catalytic subunit 5, mitochondrial-like [Ipomoea triloba]	IDH3; isocitrate dehydrogenase (NAD+) [EC:1.1.1.41]	K00030	-0.0129487	6.76578	0.0313891	0.863229	0.918182	2719.95	-0.0169371	0.0809304	0.82832	0.905885
Leryth_000904	sp|Q9SF86|PCRK1_ARATH Serine/threonine-protein kinase PCRK1 OS=Arabidopsis thaliana OX=3702 GN=PCRK1 PE=1 SV=1	XP_011094637.1 probable serine/threonine-protein kinase PBL19 [Sesamum indicum]	XXXXXXX		0.434894	4.92282	14.9663	0.00366962	0.0221551	757.143	0.394677	0.129602	0.00097604	0.00554264
Leryth_000905	sp|Q8LBW2|OTU9_ARATH OVARIAN TUMOR DOMAIN-containing deubiquitinating enzyme 9 OS=Arabidopsis thaliana OX=3702 GN=OTU9 PE=1 SV=1	XP_019250681.1 PREDICTED: OTU domain-containing protein DDB_G0284757-like [Nicotiana attenuata]	XXXXXXX		0.0698373	2.73583	0.443119	0.522022	0.674193	164.635	0.0544608	0.118649	0.623927	0.773212
Leryth_000907	sp|Q8LJT8|TKI1_ARATH TSL-kinase interacting protein 1 OS=Arabidopsis thaliana OX=3702 GN=TKI1 PE=1 SV=2	KAA8518724.1 hypothetical protein F0562_016502 [Nyssa sinensis]	XXXXXXX		0.0786947	5.23253	2.61937	0.139416	0.280658	938.656	0.0719689	0.0612437	0.231895	0.415012
Leryth_000908	sp|A9BDF8|PGK_PROM4 Phosphoglycerate kinase OS=Prochlorococcus marinus (strain MIT 9211) OX=93059 GN=pgk PE=3 SV=1	XP_028052943.1 uncharacterized protein LOC114257383 [Camellia sinensis]	PGK, pgk; phosphoglycerate kinase [EC:2.7.2.3]	K00927	-0.327413	2.02008	2.76464	0.130127	0.267348	99.383	-0.246684	0.201735	0.132048	0.281061
Leryth_000909	sp|Q2HIM5|MMGT_ARATH Membrane magnesium transporter OS=Arabidopsis thaliana OX=3702 GN=At5g03345 PE=3 SV=1	XP_027175118.1 membrane magnesium transporter [Coffea eugenioides]	MMGT1, EMG5; membrane magnesium transporter 1	K23566	0.0429851	5.1267	0.492459	0.500266	0.65629	871.713	0.0358025	0.0698676	0.600738	0.754775
Leryth_000910	sp|Q9SYZ9|TAF8_ARATH Transcription initiation factor TFIID subunit 8 OS=Arabidopsis thaliana OX=3702 GN=TAF8 PE=1 SV=1	XP_027177036.1 transcription initiation factor TFIID subunit 8 [Coffea eugenioides]	TAF8; transcription initiation factor TFIID subunit 8	K14649	-0.154904	2.79168	2.45852	0.150731	0.295584	171.212	-0.14396	0.115433	0.182176	0.351866
Leryth_000911	sp|A5VFP2|ACYP_SPHWW Acylphosphatase OS=Sphingomonas wittichii (strain RW1 / DSM 6014 / JCM 10273) OX=392499 GN=acyP PE=3 SV=1	CAN62952.1 hypothetical protein VITISV_040968 [Vitis vinifera]	acyP; acylphosphatase [EC:3.6.1.7]	K01512	0.545139	1.2363	6.54274	0.0303763	0.0982076	57.0602	0.414708	0.24181	0.0277869	0.0883249
Leryth_000912	sp|Q9SJL2|HIP5_ARATH Heavy metal-associated isoprenylated plant protein 5 OS=Arabidopsis thaliana OX=3702 GN=HIPP05 PE=1 SV=2	XP_019231651.1 PREDICTED: heavy metal-associated isoprenylated plant protein 6-like [Nicotiana attenuata]	XXXXXXX		0.331924	7.90516	4.4354	0.0648326	0.166665	5993.15	0.277198	0.157228	0.0461885	0.130156
Leryth_000913	sp|P43282|METK3_SOLLC S-adenosylmethionine synthase 3 OS=Solanum lycopersicum OX=4081 GN=SAM3 PE=2 SV=1	KZV28473.1 S-adenosylmethionine synthase 4 [Dorcoceras hygrometricum]	metK; S-adenosylmethionine synthetase [EC:2.5.1.6]	K00789	-0.117819	6.54778	0.515832	0.491702	0.648917	2337.29	-0.0992389	0.152884	0.46299	0.646991
Leryth_000914	sp|Q3UDW8|HGNAT_MOUSE Heparan-alpha-glucosaminide N-acetyltransferase OS=Mus musculus OX=10090 GN=Hgsnat PE=1 SV=2	GFY93308.1 heparan-alpha-glucosaminide N-acetyltransferase-like protein [Actinidia rufa]	HGSNAT; heparan-alpha-glucosaminide N-acetyltransferase [EC:2.3.1.78]	K10532	-0.0614211	4.0885	0.196769	0.667652	0.787854	423.864	-0.0551623	0.142166	0.66656	0.804024
Leryth_000915	sp|O04376|2A5B_ARATH Serine/threonine protein phosphatase 2A 57 kDa regulatory subunit B' beta isoform OS=Arabidopsis thaliana OX=3702 GN=B'BETA PE=1 SV=1	CAA2990968.1 serine threonine phosphatase 2A 57 kDa regulatory subunit B beta isoform [Olea europaea subsp. europaea]	PPP2R5; serine/threonine-protein phosphatase 2A regulatory subunit B'	K11584	-0.0008588	0.667586	1.6139e-05	0.996881	0.998124	37.6782	-0.0045222	0.208453	0.97662	0.987866
Leryth_000917	sp|Q8L817|ATCA7_ARATH Alpha carbonic anhydrase 7 OS=Arabidopsis thaliana OX=3702 GN=ACA7 PE=2 SV=1	PIN21462.1 Carbonic anhydrase [Handroanthus impetiginosus]	cah; carbonic anhydrase [EC:4.2.1.1]	K01674	0.395084	3.42849	0.759936	0.407881	0.575094	267.183	0.158866	0.287351	0.359001	0.551308
Leryth_000918	sp|O64964|TIP11_MAIZE Aquaporin TIP1-1 OS=Zea mays OX=4577 GN=TIP1-1 PE=2 SV=1	PKA45852.1 putative aquaporin TIP1-1 [Apostasia shenzhenica]	TIP; aquaporin TIP	K09873	-0.374947	11.3042	8.57203	0.0165045	0.0639522	63266.1	-0.349068	0.118711	0.00158551	0.00834088
Leryth_000919	*	XP_021677385.1 tankyrase-1 isoform X1 [Hevea brasiliensis]	XXXXXXX		0.0570088	3.88045	0.302875	0.595245	0.732845	366.646	0.0457776	0.115416	0.673093	0.808705
Leryth_000920	sp|O49841|RAC2A_ARATH Ras-related protein RABC2a OS=Arabidopsis thaliana OX=3702 GN=RABC2A PE=1 SV=1	XP_022846753.1 ras-related protein RABC2a-like [Olea europaea var. sylvestris]	RAB18; Ras-related protein Rab-18	K07910	-0.0479336	4.42029	0.39677	0.544146	0.692112	533.599	-0.0486308	0.0881667	0.566103	0.730453
Leryth_000921	sp|Q15428|SF3A2_HUMAN Splicing factor 3A subunit 2 OS=Homo sapiens OX=9606 GN=SF3A2 PE=1 SV=2	XP_034693828.1 splicing factor 3A subunit 2-like [Vitis riparia]	SF3A2, SAP62; splicing factor 3A subunit 2	K12826	-0.230404	4.86859	7.78818	0.0206786	0.0751693	728.601	-0.220286	0.0956673	0.0158279	0.0564707
Leryth_000922	*	XXXXXXX	XXXXXXX		0.175268	2.16969	1.21237	0.298942	0.467281	111.016	0.132597	0.16499	0.355125	0.547296
Leryth_000923	sp|Q8L850|PI5K9_ARATH Phosphatidylinositol 4-phosphate 5-kinase 9 OS=Arabidopsis thaliana OX=3702 GN=PIP5K9 PE=1 SV=2	PIN21483.1 Phosphatidylinositol-4-phosphate 5-kinase [Handroanthus impetiginosus]	PIP5K; 1-phosphatidylinositol-4-phosphate 5-kinase [EC:2.7.1.68]	K00889	0.134125	5.51735	3.1316	0.109972	0.238773	1143.97	0.12084	0.0881415	0.154796	0.314787
Leryth_000925	sp|Q9ZQA3|PME15_ARATH Probable pectinesterase 15 OS=Arabidopsis thaliana OX=3702 GN=PME15 PE=2 SV=1	XP_022846240.1 probable pectinesterase 15 [Olea europaea var. sylvestris]	XXXXXXX		-0.103715	0.0568554	0.0998775	0.759057	0.851486	24.1348	-0.0488695	0.25292	0.766366	0.868638
Leryth_000926	*	XP_004246599.1 uncharacterized protein LOC101254125 [Solanum lycopersicum]	XXXXXXX		-0.113108	6.33188	5.23071	0.0475074	0.134002	2013.13	-0.115259	0.0565337	0.038343	0.11302
Leryth_000927	sp|Q1G3Q4|RITF1_ARATH Protein RGF1 INDUCIBLE TRANSCRIPTION FACTOR 1 OS=Arabidopsis thaliana OX=3702 GN=RITF1 PE=1 SV=1	KAA8518664.1 hypothetical protein F0562_016138 [Nyssa sinensis]	XXXXXXX		-0.34216	0.441145	1.09077	0.323068	0.492227	32.2211	-0.165434	0.272525	0.345299	0.537317
Leryth_000928	*	XP_031128608.1 protein CHUP1, chloroplastic [Ipomoea triloba]	XXXXXXX		-0.211993	3.1919	2.5823	0.141923	0.283781	226.55	-0.183853	0.141802	0.150381	0.308264
Leryth_000929	sp|A0FKE6|TD1_SOLLC Threonine dehydratase 1 biosynthetic, chloroplastic OS=Solanum lycopersicum OX=4081 GN=TD1 PE=1 SV=1	XP_022863151.1 threonine dehydratase biosynthetic, chloroplastic [Olea europaea var. sylvestris]	E4.3.1.19, ilvA, tdcB; threonine dehydratase [EC:4.3.1.19]	K01754	-0.271157	4.3987	7.31197	0.0238569	0.0832801	525.177	-0.253853	0.110075	0.0141738	0.0516501
Leryth_000931	*	XP_011077829.1 uncharacterized protein LOC105161734 [Sesamum indicum]	XXXXXXX		-0.123385	2.22239	0.69556	0.425485	0.590391	114.727	-0.104323	0.152171	0.439479	0.626633
Leryth_000932	sp|P38666|RL242_ARATH 60S ribosomal protein L24-2 OS=Arabidopsis thaliana OX=3702 GN=RPL24B PE=1 SV=2	KAF5737502.1 hypothetical protein HS088_TW13G00385 [Tripterygium wilfordii]	RP-L24e, RPL24; large subunit ribosomal protein L24e	K02896	-0.0222724	5.07204	0.0710927	0.795655	0.875306	839.241	-0.0256157	0.0930163	0.773434	0.872981
Leryth_000934	sp|B8BJ39|KPYC1_ORYSI Pyruvate kinase 1, cytosolic OS=Oryza sativa subsp. indica OX=39946 GN=OsI_35105 PE=3 SV=1	CDP15340.1 unnamed protein product [Coffea canephora]	PK, pyk; pyruvate kinase [EC:2.7.1.40]	K00873	0.255918	6.8167	19.9534	0.00149329	0.0117634	2818.05	0.243268	0.0658215	0.00015837	0.00115391
Leryth_000935	sp|Q2JS42|PYRH_SYNJA Uridylate kinase OS=Synechococcus sp. (strain JA-3-3Ab) OX=321327 GN=pyrH PE=3 SV=1	KAF5953955.1 hypothetical protein HYC85_006811, partial [Camellia sinensis]	XXXXXXX		0.0213901	5.21678	0.0606497	0.8109	0.885233	928.223	0.0153211	0.0970728	0.875644	0.931221
Leryth_000936	sp|P37122|C76A2_SOLME Cytochrome P450 76A2 OS=Solanum melongena OX=4111 GN=CYP76A2 PE=2 SV=1	AZU97075.1 cytochrome P450 [Arnebia euchroma]	CYP76A; cytochrome P450 family 76 subfamily A	K22983	1.27699	2.20439	72.647	1.1855e-05	0.00043706	114.075	1.22999	0.178261	4.4324e-13	1.3594e-11
Leryth_000937	*	THF94576.1 hypothetical protein TEA_013239 [Camellia sinensis var. sinensis]	XXXXXXX		0.127737	1.77216	0.832678	0.384877	0.552692	83.3581	0.0967638	0.153929	0.478855	0.659783
Leryth_000938	*	KAA8518633.1 hypothetical protein F0562_016107 [Nyssa sinensis]	XXXXXXX		-0.0304801	3.46424	0.0859529	0.775918	0.861817	274.116	-0.0315256	0.114776	0.768043	0.869762
Leryth_000940	sp|P26300|ENO_SOLLC Enolase OS=Solanum lycopersicum OX=4081 GN=PGH1 PE=2 SV=1	XP_011094426.1 enolase [Sesamum indicum]	ENO, eno; enolase [EC:4.2.1.11]	K01689	0.0424472	8.77862	0.148264	0.708985	0.817425	10983.8	0.0321999	0.109598	0.748455	0.857748
Leryth_000941	*	XXXXXXX	ENO, eno; enolase [EC:4.2.1.11]	K01689	0.161188	-0.478531	0.307613	0.592426	0.730555	15.8471	0.0685169	0.255447	0.682329	0.815098
Leryth_000942	sp|Q9SJQ6|ROS1_ARATH DNA glycosylase/AP lyase ROS1 OS=Arabidopsis thaliana OX=3702 GN=ROS1 PE=1 SV=2	KAA8516668.1 hypothetical protein F0562_016826 [Nyssa sinensis]	XXXXXXX		-0.116011	7.42099	2.58627	0.141652	0.283395	4284.8	-0.114769	0.0764346	0.120956	0.264125
Leryth_000943	sp|Q05609|CTR1_ARATH Serine/threonine-protein kinase CTR1 OS=Arabidopsis thaliana OX=3702 GN=CTR1 PE=1 SV=1	KAA8518623.1 hypothetical protein F0562_016097 [Nyssa sinensis]	CTR1; serine/threonine-protein kinase CTR1 [EC:2.7.11.1]	K14510	0.0675946	6.86751	1.87501	0.203522	0.361874	2919.16	0.0612526	0.0539968	0.250585	0.437504
Leryth_000944	sp|Q8GYY1|HSFA3_ARATH Heat stress transcription factor A-3 OS=Arabidopsis thaliana OX=3702 GN=HSFA3 PE=1 SV=2	XP_028107676.1 heat stress transcription factor A-3 [Camellia sinensis]	HSFF; heat shock transcription factor, other eukaryote	K09419	1.51808	1.77666	75.5766	1.0072e-05	0.00039283	84.3726	1.46116	0.211558	3.8621e-13	1.197e-11
Leryth_000945	sp|Q5N725|ALFC3_ORYSJ Fructose-bisphosphate aldolase 3, cytoplasmic OS=Oryza sativa subsp. japonica OX=39947 GN=FBA3 PE=2 SV=1	XP_009789131.1 PREDICTED: fructose-bisphosphate aldolase cytoplasmic isozyme [Nicotiana sylvestris]	ALDO; fructose-bisphosphate aldolase, class I [EC:4.1.2.13]	K01623	0.0410703	0.193928	0.00674258	0.936355	0.963018	26.2897	0.0074993	0.283419	0.961617	0.979071
Leryth_000946	sp|Q9LZS0|PTL_ARATH Trihelix transcription factor PTL OS=Arabidopsis thaliana OX=3702 GN=PTL PE=1 SV=1	XP_022848358.1 trihelix transcription factor PTL-like [Olea europaea var. sylvestris]	XXXXXXX		2.95483	0.322576	26.8911	0.00057852	0.00603903	30.0109	2.74422	0.626889	6.2764e-07	7.7305e-06
Leryth_000947	sp|Q9SD53|Y3720_ARATH UPF0481 protein At3g47200 OS=Arabidopsis thaliana OX=3702 GN=At3g47200 PE=2 SV=1	XP_011101493.1 UPF0481 protein At3g47200 [Sesamum indicum]	XXXXXXX		0.30498	3.81204	6.27658	0.0331347	0.104537	349.487	0.264568	0.135957	0.0327532	0.0999725
Leryth_000948	*	KAA8518612.1 hypothetical protein F0562_016086 [Nyssa sinensis]	XXXXXXX		-0.167609	0.996159	0.574634	0.467469	0.627511	48.0959	-0.110906	0.209312	0.497633	0.67514
Leryth_000949	*	XP_021994737.1 probable DNA double-strand break repair Rad50 ATPase isoform X2 [Helianthus annuus]	XXXXXXX		-0.0988106	6.77351	1.7598	0.216757	0.378451	2734.88	-0.097517	0.0834924	0.226696	0.408543
Leryth_000950	sp|Q9SJR5|GRF3_ARATH Growth-regulating factor 3 OS=Arabidopsis thaliana OX=3702 GN=GRF3 PE=1 SV=1	XP_022888684.1 growth-regulating factor 3-like isoform X1 [Olea europaea var. sylvestris]	XXXXXXX		-0.280634	2.68358	1.07718	0.32667	0.495746	158.221	-0.172729	0.231743	0.316002	0.507633
Leryth_000951	sp|Q7XVN7|DJC43_ORYSJ DnaJ protein ERDJ2 OS=Oryza sativa subsp. japonica OX=39947 GN=ERDJ2 PE=3 SV=2	XP_031096566.1 dnaJ protein ERDJ2A [Ipomoea triloba]	SEC63, DNAJC23; translocation protein SEC63	K09540	0.0441994	5.59637	0.584222	0.463888	0.624483	1208.54	0.0377202	0.0706543	0.584351	0.743143
Leryth_000952	sp|Q9SR62|RLPH2_ARATH Tyrosine-protein phosphatase RLPH2 OS=Arabidopsis thaliana OX=3702 GN=RLPH2 PE=1 SV=1	XP_009763673.1 PREDICTED: uncharacterized protein LOC104215546 [Nicotiana sylvestris]	XXXXXXX		0.0239688	4.60042	0.0998306	0.759111	0.851486	604.974	0.017557	0.0889172	0.838242	0.911259
Leryth_000953	sp|Q8S8F2|FBL11_ARATH BTB/POZ domain-containing protein FBL11 OS=Arabidopsis thaliana OX=3702 GN=FBL11 PE=2 SV=2	XP_020549701.1 BTB/POZ domain-containing protein FBL11 isoform X1 [Sesamum indicum]	XXXXXXX		-0.171194	5.37944	11.452	0.00786858	0.0378261	1039.44	-0.170975	0.0620619	0.0049674	0.0218572
Leryth_000954	sp|Q9ZUX1|C94C1_ARATH Cytochrome P450 94C1 OS=Arabidopsis thaliana OX=3702 GN=CYP94C1 PE=1 SV=1	XP_019225792.1 PREDICTED: cytochrome P450 94C1-like [Nicotiana attenuata]	CYP94C1; 12-hydroxyjasmonoyl-L-amino acid 12-hydroxylase / fatty acid hydroxylase [EC:1.14.14.49]	K20624	1.18004	-0.480467	6.20657	0.0339112	0.106091	16.0869	0.583599	0.620243	0.0277672	0.0882751
Leryth_000955	sp|Q9SJM6|SAP4_ARATH Zinc finger A20 and AN1 domain-containing stress-associated protein 4 OS=Arabidopsis thaliana OX=3702 GN=SAP4 PE=1 SV=1	KAF7804314.1 zinc finger A20 and AN1 domain-containing stress-associated protein 4-like [Senna tora]	XXXXXXX		-0.0251214	5.32354	0.0890158	0.772087	0.859015	999.939	-0.0270782	0.0970715	0.769735	0.870903
Leryth_000956	sp|Q9LXI8|ZPR3_ARATH Protein LITTLE ZIPPER 3 OS=Arabidopsis thaliana OX=3702 GN=ZPR3 PE=1 SV=1	KAF5954010.1 hypothetical protein HYC85_006866 [Camellia sinensis]	XXXXXXX		-0.453114	1.1909	3.88114	0.0797624	0.19162	55.3638	-0.318896	0.246365	0.0836635	0.202568
Leryth_000957	*	KAA8518588.1 hypothetical protein F0562_016062 [Nyssa sinensis]	XXXXXXX		0.704061	0.395848	2.7464	0.13136	0.269141	31.4253	0.287107	0.362368	0.133835	0.283631
Leryth_000958	sp|Q9XH43|CET2_TOBAC CEN-like protein 2 OS=Nicotiana tabacum OX=4097 GN=CET2 PE=2 SV=1	XP_017424236.1 PREDICTED: CEN-like protein 2 isoform X1 [Vigna angularis]	PEBP, TFS1; phosphatidylethanolamine-binding protein	K06910	-1.48959	1.57646	8.50516	0.0179395	0.0680376	71.9565	-1.06444	0.590616	0.00360218	0.0167449
Leryth_000959	sp|Q8VZB9|R10A1_ARATH 60S ribosomal protein L10a-1 OS=Arabidopsis thaliana OX=3702 GN=RPL10AA PE=1 SV=1	XP_028066390.1 60S ribosomal protein L10a-like [Camellia sinensis]	RP-L10Ae, RPL10A; large subunit ribosomal protein L10Ae	K02865	-0.0247578	5.39353	0.0487211	0.83019	0.897802	1048.86	-0.0265816	0.116952	0.809182	0.894351
Leryth_000960	sp|Q9LFU9|GNA1_ARATH Glucosamine 6-phosphate N-acetyltransferase OS=Arabidopsis thaliana OX=3702 GN=GNA1 PE=1 SV=1	NP_197081.1 glucose-6-phosphate acetyltransferase 1 [Arabidopsis thaliana]	GNPNAT1, GNA1; glucosamine-phosphate N-acetyltransferase [EC:2.3.1.4]	K00621	-0.319361	3.31134	12.9956	0.00553827	0.0296932	246.255	-0.303022	0.105684	0.00243302	0.0120087
Leryth_000961	sp|Q8GW20|Y5390_ARATH Uncharacterized protein At5g03900, chloroplastic OS=Arabidopsis thaliana OX=3702 GN=At5g03900 PE=2 SV=2	KAF5938812.1 hypothetical protein HYC85_023071 [Camellia sinensis]	XXXXXXX		0.170591	4.71622	5.22278	0.0476433	0.134162	655.917	0.154815	0.0893838	0.0714268	0.180089
Leryth_000963	sp|Q9FMR1|RGAP1_ARATH Rho GTPase-activating protein 1 OS=Arabidopsis thaliana OX=3702 GN=ROPGAP1 PE=2 SV=1	XP_011094311.1 rho GTPase-activating protein 5 [Sesamum indicum]	XXXXXXX		-0.221196	2.58782	3.06546	0.113292	0.24376	148.574	-0.191769	0.140682	0.130308	0.278453
Leryth_000964	sp|O65695|SAU50_ARATH Auxin-responsive protein SAUR50 OS=Arabidopsis thaliana OX=3702 GN=SAUR50 PE=1 SV=1	KAF7149266.1 hypothetical protein RHSIM_Rhsim03G0074000 [Rhododendron simsii]	SAUR; SAUR family protein	K14488	-0.283989	1.27411	1.97628	0.192771	0.348634	58.3563	-0.204116	0.205791	0.215361	0.394785
Leryth_000965	sp|P26792|INV1_DAUCA Beta-fructofuranosidase, insoluble isoenzyme 1 OS=Daucus carota OX=4039 GN=INV1 PE=1 SV=1	PSS15913.1 Beta-fructofuranosidase, insoluble isoenzyme 1 like [Actinidia chinensis var. chinensis]	INV, sacA; beta-fructofuranosidase [EC:3.2.1.26]	K01193	-1.33176	1.65101	52.4662	4.415e-05	0.0010479	75.9349	-1.28065	0.210119	9.3635e-11	2.1455e-09
Leryth_000966	sp|P49636|RL40_NICSY Ubiquitin-60S ribosomal protein L40 OS=Nicotiana sylvestris OX=4096 GN=UBICEP52-7 PE=2 SV=2	PPS09616.1 hypothetical protein GOBAR_AA11057 [Gossypium barbadense]	RP-L40e, RPL40, UBA52; ubiquitin-large subunit ribosomal protein L40e	K02927	-0.0499558	5.25116	0.297879	0.598248	0.735504	950.509	-0.0490916	0.100966	0.601469	0.755605
Leryth_000968	sp|P42036|RS143_ARATH 40S ribosomal protein S14-3 OS=Arabidopsis thaliana OX=3702 GN=RPS14C PE=2 SV=2	TEY49777.1 small subunit ribosomal protein S14e [Salvia splendens]	RP-S14e, RPS14; small subunit ribosomal protein S14e	K02955	-0.134175	7.08339	1.61927	0.234531	0.39902	3389.57	-0.125224	0.110189	0.226857	0.408732
Leryth_000969	sp|P0DI52|CASP1_ERYGU Casparian strip membrane protein 1 OS=Erythranthe guttata OX=4155 PE=2 SV=1	XP_011077838.1 casparian strip membrane protein 1 [Sesamum indicum]	XXXXXXX		-0.34028	4.31508	6.67184	0.0292425	0.0957649	495.903	-0.303534	0.144308	0.0196016	0.0670829
Leryth_000971	sp|Q06522|YP147_YEAST Lipid droplet-associated triacylglycerol lipase OS=Saccharomyces cerevisiae (strain ATCC 204508 / S288c) OX=559292 GN=YPR147C PE=1 SV=1	XP_009800825.1 PREDICTED: UPF0554 protein isoform X2 [Nicotiana sylvestris]	XXXXXXX		-0.10082	2.89341	0.554871	0.475004	0.633972	183.773	-0.0876491	0.1398	0.488404	0.667935
Leryth_000972	sp|Q8GW29|LOG7_ARATH Cytokinin riboside 5'-monophosphate phosphoribohydrolase LOG7 OS=Arabidopsis thaliana OX=3702 GN=LOG7 PE=1 SV=2	XP_016711819.1 PREDICTED: cytokinin riboside 5'-monophosphate phosphoribohydrolase LOG7 [Gossypium hirsutum]	LOG; cytokinin riboside 5'-monophosphate phosphoribohydrolase [EC:3.2.2.-]	K22522	0.210663	3.18086	1.26706	0.288954	0.457241	224.849	0.152899	0.180671	0.315722	0.507297
Leryth_000974	sp|Q9FNH6|NHL3_ARATH NDR1/HIN1-like protein 3 OS=Arabidopsis thaliana OX=3702 GN=NHL3 PE=1 SV=1	OIT35715.1 ndr1hin1-like protein 3 [Nicotiana attenuata]	XXXXXXX		-0.13884	3.64994	3.80609	0.082269	0.195724	311.988	-0.133119	0.0879206	0.115947	0.255972
Leryth_000976	sp|Q9SRN0|NHL1_ARATH NDR1/HIN1-like protein 1 OS=Arabidopsis thaliana OX=3702 GN=NHL1 PE=2 SV=1	CDP10610.1 unnamed protein product [Coffea canephora]	XXXXXXX		0.186353	5.05477	4.77811	0.056105	0.150377	829.863	0.167525	0.100721	0.0802203	0.196161
Leryth_000977	sp|Q3URQ0|TEX10_MOUSE Testis-expressed protein 10 OS=Mus musculus OX=10090 GN=Tex10 PE=1 SV=1	XP_034692660.1 testis-expressed protein 10 homolog isoform X1 [Vitis riparia]	IPI1, TEX10; pre-rRNA-processing protein IPI1	K14827	-0.129349	5.22389	3.14124	0.109498	0.238111	932.622	-0.12841	0.0827502	0.112528	0.250756
Leryth_000978	sp|Q9SIT1|TMK3_ARATH Receptor-like kinase TMK3 OS=Arabidopsis thaliana OX=3702 GN=TMK3 PE=1 SV=1	XP_027173707.1 receptor protein kinase TMK1-like [Coffea eugenioides]	XXXXXXX		-0.76578	4.99711	21.4712	0.00133006	0.010836	796.821	-0.711409	0.178549	1.0931e-05	0.00010501
Leryth_000979	sp|Q9SRM9|ALMT8_ARATH Aluminum-activated malate transporter 8 OS=Arabidopsis thaliana OX=3702 GN=ALMT8 PE=3 SV=1	CAA2966392.1 aluminum-activated malate transporter 8-like [Olea europaea subsp. europaea]	XXXXXXX		1.44401	1.84207	38.4976	0.00014639	0.00232408	87.9627	1.35581	0.259424	1.3153e-08	2.1791e-07
Leryth_000980	sp|Q9SJ56|BLH1_ARATH BEL1-like homeodomain protein 1 OS=Arabidopsis thaliana OX=3702 GN=BLH1 PE=1 SV=1	XP_027067080.1 BEL1-like homeodomain protein 1 [Coffea arabica]	XXXXXXX		0.1509	7.41693	3.99468	0.0761508	0.185767	4273.16	0.137882	0.083007	0.0861728	0.207207
Leryth_000982	sp|Q84TG3|PUB23_ARATH E3 ubiquitin-protein ligase PUB23 OS=Arabidopsis thaliana OX=3702 GN=PUB23 PE=1 SV=1	OMO82575.1 hypothetical protein CCACVL1_11888 [Corchorus capsularis]	XXXXXXX		1.47703	0.539111	3.54006	0.0945502	0.215105	34.9601	0.246626	0.433545	0.0717664	0.180714
Leryth_000984	sp|Q9Y2L5|TPPC8_HUMAN Trafficking protein particle complex subunit 8 OS=Homo sapiens OX=9606 GN=TRAPPC8 PE=1 SV=2	XP_022842444.1 trafficking protein particle complex subunit 8 isoform X1 [Olea europaea var. sylvestris]	TRAPPC8, TRS85; trafficking protein particle complex subunit 8	K20305	0.00516597	6.58425	0.0113925	0.917299	0.951692	2398.23	0.0004659	0.0528983	0.998019	0.998988
Leryth_000985	*	PIN03139.1 SNARE protein Syntaxin 1 [Handroanthus impetiginosus]	XXXXXXX		0.99271	1.32724	15.6458	0.00321079	0.020286	61.2663	0.850124	0.292401	0.00038946	0.00251059
Leryth_000986	sp|Q9ZSD4|SY121_ARATH Syntaxin-121 OS=Arabidopsis thaliana OX=3702 GN=SYP121 PE=1 SV=1	PIN03139.1 SNARE protein Syntaxin 1 [Handroanthus impetiginosus]	STX1B_2_3; syntaxin 1B/2/3	K08486	1.22605	4.95493	68.3752	1.8208e-05	0.00058268	774.54	1.18389	0.165388	7.2944e-14	2.4834e-12
Leryth_000987	sp|P19684|ROC5_NICSY 33 kDa ribonucleoprotein, chloroplastic OS=Nicotiana sylvestris OX=4096 PE=1 SV=1	XP_027174629.1 33 kDa ribonucleoprotein, chloroplastic [Coffea eugenioides]	NCL, NSR1; nucleolin	K11294	0.139072	3.57775	1.58134	0.239669	0.404461	296.634	0.117569	0.120713	0.295703	0.486671
Leryth_000989	*	PSS23556.1 Neuron navigator like [Actinidia chinensis var. chinensis]	XXXXXXX		0.0294444	3.86051	0.0789378	0.784983	0.867838	361.314	0.0204184	0.114101	0.849605	0.917503
Leryth_000990	sp|F4K687|NMNAT_ARATH Nicotinamide/nicotinic acid mononucleotide adenylyltransferase OS=Arabidopsis thaliana OX=3702 GN=NMNAT PE=2 SV=1	XP_031118764.1 nicotinamide/nicotinic acid mononucleotide adenylyltransferase isoform X1 [Ipomoea triloba]	NMNAT; nicotinamide mononucleotide adenylyltransferase [EC:2.7.7.1 2.7.7.18]	K06210	0.0322556	3.82546	0.0687721	0.798933	0.877218	352.218	0.0232289	0.125748	0.842937	0.914064
Leryth_000991	sp|Q8L7K4|HSCB_ARATH Iron-sulfur cluster co-chaperone protein HscB homolog OS=Arabidopsis thaliana OX=3702 GN=HSCB PE=1 SV=1	XP_030925111.1 iron-sulfur cluster co-chaperone protein HscB homolog [Quercus lobata]	hscB, HSCB, HSC20; molecular chaperone HscB	K04082	-0.0436984	4.31747	0.463195	0.512962	0.667451	496.598	-0.045713	0.0768684	0.540611	0.710177
Leryth_000994	sp|W5X2N3|AP_FRAAN Fra a 1-associated protein OS=Fragaria ananassa OX=3747 GN=AP PE=1 SV=1	XP_023900682.1 uncharacterized protein LOC112012539 [Quercus suber]	XXXXXXX		-0.487763	0.488897	5.21241	0.0478216	0.134492	32.9573	-0.34656	0.25511	0.0674139	0.172647
Leryth_000995	sp|Q66GR0|FLA17_ARATH Fasciclin-like arabinogalactan protein 17 OS=Arabidopsis thaliana OX=3702 GN=FLA17 PE=2 SV=1	XP_011094205.1 fasciclin-like arabinogalactan protein 17 [Sesamum indicum]	XXXXXXX		0.0572849	5.45125	0.289576	0.603365	0.73944	1092.91	0.0458428	0.116054	0.67411	0.809319
Leryth_000996	*	XXXXXXX	XXXXXXX		-0.189001	3.36595	2.28907	0.163984	0.312551	255.613	-0.167174	0.135014	0.17417	0.341074
Leryth_000997	sp|Q9FT51|AB27G_ARATH ABC transporter G family member 27 OS=Arabidopsis thaliana OX=3702 GN=ABCG27 PE=2 SV=1	XP_020549435.1 ABC transporter G family member 22 isoform X3 [Sesamum indicum]	XXXXXXX		-1.43457	0.603271	30.3034	0.0003545	0.00427116	35.6427	-1.31255	0.325398	4.0602e-06	4.2761e-05
Leryth_000998	sp|Q93YS4|AB22G_ARATH ABC transporter G family member 22 OS=Arabidopsis thaliana OX=3702 GN=ABCG22 PE=1 SV=1	XP_031104131.1 ABC transporter G family member 22-like isoform X1 [Ipomoea triloba]	XXXXXXX		-1.2829	-0.686799	7.10931	0.0253911	0.0868966	13.6046	-0.698404	0.688317	0.0187731	0.0646357
Leryth_000999	sp|Q9ZV15|CDPKK_ARATH Calcium-dependent protein kinase 20 OS=Arabidopsis thaliana OX=3702 GN=CPK20 PE=3 SV=1	KAF5750613.1 Calcium-dependent protein kinase 20 [Tripterygium wilfordii]	CPK; calcium-dependent protein kinase [EC:2.7.11.1]	K13412	0.123698	4.61703	3.59253	0.0899678	0.208044	612.001	0.112136	0.0798717	0.147855	0.304643
Leryth_001001	sp|Q9LPD9|MCM2_ARATH DNA replication licensing factor MCM2 OS=Arabidopsis thaliana OX=3702 GN=MCM2 PE=1 SV=1	XP_024994937.1 DNA replication licensing factor MCM2 [Cynara cardunculus var. scolymus]	MCM2; DNA replication licensing factor MCM2 [EC:3.6.4.12]	K02540	0.0625293	7.14891	1.1242	0.31616	0.485607	3547.68	0.0553005	0.061469	0.360387	0.552614
Leryth_001002	*	XP_027173275.1 uncharacterized protein LOC113772970 [Coffea eugenioides]	XXXXXXX		0.277312	3.15051	6.11623	0.0349469	0.108283	220.286	0.242038	0.125094	0.0362396	0.108085
Leryth_001003	sp|Q9FPT1|UBP12_ARATH Ubiquitin C-terminal hydrolase 12 OS=Arabidopsis thaliana OX=3702 GN=UBP12 PE=1 SV=2	CDP10548.1 unnamed protein product [Coffea canephora]	USP7, UBP15; ubiquitin carboxyl-terminal hydrolase 7 [EC:3.4.19.12]	K11838	0.098963	4.74616	3.09996	0.111544	0.241101	669.217	0.0908809	0.0666952	0.164284	0.32834
Leryth_001004	sp|P42297|YXIE_BACSU Universal stress protein YxiE OS=Bacillus subtilis (strain 168) OX=224308 GN=yxiE PE=3 SV=1	XP_027174825.1 universal stress protein A-like protein [Coffea eugenioides]	XXXXXXX		2.05345	0.912457	25.7936	0.00064452	0.00656315	45.882	1.85891	0.448395	1.7538e-06	1.9977e-05
Leryth_001005	sp|Q8WVE0|EFMT1_HUMAN EEF1A lysine methyltransferase 1 OS=Homo sapiens OX=9606 GN=EEF1AKMT1 PE=1 SV=1	XP_004249382.1 EEF1A lysine methyltransferase 1 [Solanum lycopersicum]	EEF1AKMT1, EFM5; EEF1A lysine methyltransferase 1 [EC:2.1.1.-]	K22855	0.141056	4.45559	2.3862	0.156209	0.302514	546.719	0.123689	0.102689	0.204781	0.380677
Leryth_001006	sp|Q94CK4|ANXD8_ARATH Annexin D8 OS=Arabidopsis thaliana OX=3702 GN=ANNAT8 PE=2 SV=2	XP_019252046.1 PREDICTED: annexin A13-like [Nicotiana attenuata]	XXXXXXX		0.262341	4.53627	5.32736	0.0458895	0.130709	578.75	0.228678	0.126559	0.0501217	0.138298
Leryth_001008	sp|Q6ID70|P23B_ARATH Co-chaperone protein p23-2 OS=Arabidopsis thaliana OX=3702 GN=P23-2 PE=1 SV=1	GER45761.1 HSP20-like chaperones superfamily protein [Striga asiatica]	XXXXXXX		0.0483784	3.16039	0.0881071	0.773216	0.859746	221.884	0.0334204	0.158583	0.811717	0.895585
Leryth_001009	sp|A9LLI7|RP6L2_ARATH Protein RRP6-like 2 OS=Arabidopsis thaliana OX=3702 GN=RRP6L2 PE=2 SV=1	XP_009617185.1 protein RRP6-like 2 [Nicotiana tomentosiformis]	RRP6, EXOSC10; exosome complex exonuclease RRP6 [EC:3.1.13.-]	K12591	0.0449574	5.73619	0.628918	0.447798	0.610675	1331.3	0.0377122	0.066288	0.555048	0.721309
Leryth_001010	sp|Q9SRV2|SUVR3_ARATH Histone-lysine N-methyltransferase SUVR3 OS=Arabidopsis thaliana OX=3702 GN=SUVR3 PE=2 SV=4	KAF7148834.1 hypothetical protein RHSIM_Rhsim03G0050400 [Rhododendron simsii]	SETMAR; [histone H3]-lysine36 N-dimethyltransferase SETMAR [EC:2.1.1.357]	K11433	-0.0125304	2.92452	0.00831149	0.929321	0.959107	188.047	-0.0146026	0.141222	0.908053	0.95027
Leryth_001011	sp|Q0JAA0|P2C44_ORYSJ Probable protein phosphatase 2C 44 OS=Oryza sativa subsp. japonica OX=39947 GN=Os04g0609600 PE=2 SV=1	GAY56676.1 hypothetical protein CUMW_173720 [Citrus unshiu]	PPM1L, PP2CE; protein phosphatase 1L [EC:3.1.3.16]	K17506	0.304581	3.94055	23.6551	0.00084619	0.00796386	382.244	0.287045	0.0817415	0.00028183	0.00190407
Leryth_001012	sp|O48809|LRX2_ARATH Leucine-rich repeat extensin-like protein 2 OS=Arabidopsis thaliana OX=3702 GN=LRX2 PE=1 SV=1	XP_016512273.1 PREDICTED: leucine-rich repeat extensin-like protein 2 [Nicotiana tabacum]	XXXXXXX		-0.614512	1.6243	4.19389	0.0703726	0.175757	74.5598	-0.409729	0.308299	0.0502009	0.138418
Leryth_001013	sp|Q9ZUZ6|WTF9_ARATH Protein WHAT'S THIS FACTOR 9, mitochondrial OS=Arabidopsis thaliana OX=3702 GN=WTF9 PE=4 SV=1	XP_027090882.1 protein WHAT'S THIS FACTOR 9, mitochondrial-like [Coffea arabica]	XXXXXXX		-0.179815	3.89086	2.61527	0.139691	0.28095	368.66	-0.164932	0.119232	0.136962	0.288401
Leryth_001014	*	XP_022856531.1 uncharacterized protein LOC111377639 [Olea europaea var. sylvestris]	XXXXXXX		-0.603892	4.95152	34.3056	0.00022527	0.00313141	772.12	-0.578831	0.120971	4.1497e-07	5.2917e-06
Leryth_001016	sp|Q9M2A1|PP263_ARATH Pentatricopeptide repeat-containing protein At3g42630 OS=Arabidopsis thaliana OX=3702 GN=At3g42630 PE=2 SV=2	XP_019245719.1 PREDICTED: pentatricopeptide repeat-containing protein At3g42630 [Nicotiana attenuata]	XXXXXXX		-0.219988	4.57337	8.06263	0.0190832	0.0709898	593.551	-0.212471	0.0908559	0.0147109	0.0533204
Leryth_001017	sp|Q9ZVW2|HEN2_ARATH DExH-box ATP-dependent RNA helicase DExH10 OS=Arabidopsis thaliana OX=3702 GN=HEN2 PE=1 SV=2	XP_027067044.1 DExH-box ATP-dependent RNA helicase DExH10-like isoform X2 [Coffea arabica]	MTR4, SKIV2L2; ATP-dependent RNA helicase DOB1 [EC:3.6.4.13]	K12598	-0.135378	5.08138	4.59282	0.0601814	0.157931	844.747	-0.134536	0.0742271	0.0625632	0.163708
Leryth_001018	sp|Q8GYX2|FLZ14_ARATH FCS-Like Zinc finger 14 OS=Arabidopsis thaliana OX=3702 GN=FLZ14 PE=1 SV=1	XP_006344574.1 PREDICTED: uncharacterized protein LOC102592989 [Solanum tuberosum]	XXXXXXX		-0.699342	4.68489	73.1438	1.1527e-05	0.0004307	641.045	-0.685727	0.0983715	6.0499e-13	1.8296e-11
Leryth_001019	sp|Q6Z2W3|ARFE_ORYSJ Auxin response factor 5 OS=Oryza sativa subsp. japonica OX=39947 GN=ARF5 PE=2 SV=2	PIN15199.1 hypothetical protein CDL12_12156 [Handroanthus impetiginosus]	XXXXXXX		0.0204059	6.16567	0.0994539	0.75955	0.851728	1793.88	0.0146291	0.0756535	0.843275	0.914064
Leryth_001021	sp|Q8S8N6|PLA2A_ARATH Phospholipase A2-alpha OS=Arabidopsis thaliana OX=3702 GN=PLA2-ALPHA PE=1 SV=1	TEY33225.1 secretory phospholipase A2 [Salvia splendens]	XXXXXXX		0.0546723	4.61142	0.074021	0.791998	0.872744	609.617	0.0341744	0.176586	0.820636	0.900779
Leryth_001023	sp|Q9LFE0|DOT2_ARATH SART-1 family protein DOT2 OS=Arabidopsis thaliana OX=3702 GN=DOT2 PE=1 SV=1	XP_028053581.1 SART-1 family protein DOT2 isoform X2 [Camellia sinensis]	SART1, HAF, SNU66; U4/U6.U5 tri-snRNP-associated protein 1	K11984	-0.0543343	7.29347	0.917946	0.362609	0.531311	3922.43	-0.0574458	0.0593911	0.324863	0.5162
Leryth_001024	sp|Q8VYG2|GALAK_ARATH Galacturonokinase OS=Arabidopsis thaliana OX=3702 GN=GALAK PE=1 SV=1	XP_009801869.1 PREDICTED: galacturonokinase isoform X3 [Nicotiana sylvestris]	GALAK; galacturonokinase [EC:2.7.1.44]	K18677	-0.131379	4.17969	3.01349	0.115991	0.24754	451.365	-0.125715	0.0905991	0.148318	0.305303
Leryth_001025	sp|O04196|ISOA1_ARATH Isoamylase 1, chloroplastic OS=Arabidopsis thaliana OX=3702 GN=ISA1 PE=1 SV=1	NP_001274937.1 isoamylase isoform 1 [Solanum tuberosum]	ISA, treX; isoamylase [EC:3.2.1.68]	K01214	-0.232729	4.66041	11.0828	0.00859483	0.0402026	630.656	-0.226206	0.083714	0.00509137	0.0222939
Leryth_001026	sp|O64471|MTX_ARATH Mitochondrial outer membrane import complex protein METAXIN OS=Arabidopsis thaliana OX=3702 GN=MTX1 PE=1 SV=1	PSS14558.1 Mitochondrial outer membrane import complex protein like [Actinidia chinensis var. chinensis]	MTX; metaxin	K17776	0.0806353	4.44263	1.08394	0.324506	0.493639	541.763	0.0707246	0.0869841	0.399882	0.591114
Leryth_001027	sp|A0A178VBJ0|APSR1_ARATH Protein ALTERED PHOSPHATE STARVATION RESPONSE 1 OS=Arabidopsis thaliana OX=3702 GN=APSR1 PE=2 SV=1	XP_015082841.1 nitrate regulatory gene2 protein-like [Solanum pennellii]	XXXXXXX		-0.37304	3.92087	15.7724	0.00313321	0.0199412	376.54	-0.355083	0.107322	0.00046502	0.00293751
Leryth_001029	*	TMW98131.1 hypothetical protein EJD97_004456 [Solanum chilense]	XXXXXXX		-0.405879	2.532	2.9728	0.11835	0.250833	142.622	-0.291842	0.23244	0.10148	0.232597
Leryth_001030	sp|O64481|SBT25_ARATH Subtilisin-like protease SBT2.5 OS=Arabidopsis thaliana OX=3702 GN=SBT2.5 PE=2 SV=1	XP_009777383.1 PREDICTED: subtilisin-like protease [Nicotiana sylvestris]	XXXXXXX		-0.258254	6.70714	9.02973	0.0145445	0.0584125	2611.36	-0.246539	0.0956561	0.00690762	0.028736
Leryth_001031	sp|Q3E6Q1|PPR32_ARATH Pentatricopeptide repeat-containing protein At1g11290, chloroplastic OS=Arabidopsis thaliana OX=3702 GN=PCMP-H40 PE=2 SV=1	XP_019164828.1 PREDICTED: pentatricopeptide repeat-containing protein At3g49170, chloroplastic-like [Ipomoea nil]	XXXXXXX		-0.0936011	1.33964	0.440685	0.523141	0.674942	61.3394	-0.0768229	0.162995	0.587761	0.74536
Leryth_001032	sp|Q80XQ2|TBCD5_MOUSE TBC1 domain family member 5 OS=Mus musculus OX=10090 GN=Tbc1d5 PE=1 SV=2	PHT42835.1 hypothetical protein CQW23_16860 [Capsicum baccatum]	TBC1D5; TBC1 domain family member 5	K18469	0.205925	6.83658	9.5673	0.0125945	0.0526295	2857.1	0.192205	0.0767304	0.0099122	0.0387581
Leryth_001033	*	XP_022898781.1 uncharacterized protein LOC111412197 [Olea europaea var. sylvestris]	XXXXXXX		0.386036	3.6929	13.5235	0.0049415	0.0272556	321.933	0.349891	0.123594	0.0022906	0.0113993
Leryth_001034	sp|Q9LVD8|CAP7_ARATH Putative clathrin assembly protein At5g57200 OS=Arabidopsis thaliana OX=3702 GN=At5g57200 PE=3 SV=1	XP_027069895.1 putative clathrin assembly protein At5g57200 [Coffea arabica]	PICALM; phosphatidylinositol-binding clathrin assembly protein	K20044	-0.865709	0.665616	20.926	0.00127726	0.0105245	37.3854	-0.757883	0.253005	0.00037649	0.00244078
Leryth_001035	sp|Q9LU68|CIA2_ARATH Protein CHLOROPLAST IMPORT APPARATUS 2 OS=Arabidopsis thaliana OX=3702 GN=CIA2 PE=1 SV=1	XP_027067114.1 protein CHLOROPLAST IMPORT APPARATUS 2-like isoform X1 [Coffea arabica]	XXXXXXX		-0.589176	2.60913	12.5787	0.00607295	0.0315151	150.371	-0.523927	0.18353	0.00110771	0.00617551
Leryth_001036	sp|Q9FZ45|Y1686_ARATH Uncharacterized membrane protein At1g16860 OS=Arabidopsis thaliana OX=3702 GN=At1g16860 PE=1 SV=1	XP_011077736.1 uncharacterized membrane protein At1g16860 [Sesamum indicum]	XXXXXXX		-0.186078	4.30166	4.90076	0.0535955	0.145447	491.097	-0.177075	0.0948636	0.0507822	0.139683
Leryth_001037	sp|Q9SZR3|SMXL4_ARATH Protein SMAX1-LIKE 4 OS=Arabidopsis thaliana OX=3702 GN=SMXL4 PE=1 SV=1	KAA8535828.1 hypothetical protein F0562_030852 [Nyssa sinensis]	XXXXXXX		-0.543947	4.44976	15.5207	0.00337749	0.0210025	544.449	-0.499674	0.15316	0.00032018	0.0021247
Leryth_001039	sp|P60040|RL72_ARATH 60S ribosomal protein L7-2 OS=Arabidopsis thaliana OX=3702 GN=RPL7B PE=1 SV=1	ACU14284.1 unknown [Glycine max]	RP-L7e, RPL7; large subunit ribosomal protein L7e	K02937	-0.552245	-0.584363	4.13567	0.071948	0.178417	14.5498	-0.278578	0.318276	0.14988	0.307528
Leryth_001040	sp|Q9LU41|ACA9_ARATH Calcium-transporting ATPase 9, plasma membrane-type OS=Arabidopsis thaliana OX=3702 GN=ACA9 PE=2 SV=2	XP_016460839.1 PREDICTED: calcium-transporting ATPase 9, plasma membrane-type-like [Nicotiana tabacum]	ATP2C; P-type Ca2+ transporter type 2C [EC:7.2.2.10]	K01537	0.498207	3.69408	24.9544	0.00070424	0.00700378	322.232	0.463021	0.119116	3.4696e-05	0.00029952
Leryth_001041	sp|Q8RWW0|ALE2_ARATH Receptor-like serine/threonine-protein kinase ALE2 OS=Arabidopsis thaliana OX=3702 GN=ALE2 PE=1 SV=1	CAA3022504.1 receptor-like serine threonine- kinase ALE2 isoform X3 [Olea europaea subsp. europaea]	XXXXXXX		0.11448	6.23066	2.38794	0.156074	0.302368	1876.39	0.102568	0.0838956	0.206462	0.383046
Leryth_001043	*	XP_027176061.1 uncharacterized protein LOC113775403 [Coffea eugenioides]	XXXXXXX		-0.0220618	4.59736	0.145605	0.711469	0.819028	603.518	-0.0265194	0.0714486	0.70338	0.829438
Leryth_001044	sp|F4K956|A70_ARATH Pathogen-associated molecular patterns-induced protein A70 OS=Arabidopsis thaliana OX=3702 GN=A70 PE=1 SV=1	XP_011093736.1 LOW QUALITY PROTEIN: uncharacterized protein LOC105173623 [Sesamum indicum]	XXXXXXX		1.0051	6.30971	45.6828	9.6494e-05	0.00174551	1982.46	0.959204	0.160664	2.6591e-10	5.7867e-09
Leryth_001046	sp|Q9SR79|PPA16_ARATH Probable inactive purple acid phosphatase 16 OS=Arabidopsis thaliana OX=3702 GN=PAP16 PE=2 SV=1	PSS01770.1 Inactive purple acid phosphatase [Actinidia chinensis var. chinensis]	XXXXXXX		-0.240887	1.37857	1.29384	0.284208	0.45252	62.8295	-0.170957	0.203002	0.29383	0.484525
Leryth_001047	*	XP_011070424.1 uncharacterized protein LOC105156082 [Sesamum indicum]	XXXXXXX		-0.374692	1.24995	3.5764	0.0905855	0.208825	57.3231	-0.28137	0.210897	0.0961582	0.223523
Leryth_001049	sp|O81644|VILI2_ARATH Villin-2 OS=Arabidopsis thaliana OX=3702 GN=VLN2 PE=1 SV=2	CDP14114.1 unnamed protein product [Coffea canephora]	XXXXXXX		-0.25603	5.18923	8.65105	0.0161439	0.0629802	910.58	-0.243348	0.0985556	0.009449	0.0372676
Leryth_001051	*	XXXXXXX	XXXXXXX		0.0733122	6.00849	1.27427	0.287651	0.455978	1608.46	0.0649088	0.0762362	0.382133	0.574367
Leryth_001052	sp|O22938|PXC3_ARATH Leucine-rich repeat receptor-like tyrosine-protein kinase PXC3 OS=Arabidopsis thaliana OX=3702 GN=PXC3 PE=2 SV=1	XP_028123358.1 leucine-rich repeat receptor-like tyrosine-protein kinase PXC3 [Camellia sinensis]	XXXXXXX		0.0917537	3.58592	0.592321	0.4609	0.622186	298.525	0.0749377	0.127666	0.525323	0.697243
Leryth_001053	*	KAF5941181.1 hypothetical protein HYC85_022348 [Camellia sinensis]	XXXXXXX		0.294352	0.588965	1.21854	0.297789	0.466131	35.5024	0.165076	0.243515	0.345636	0.537803
Leryth_001054	sp|Q93YN8|RMR41_ARATH Remorin 4.1 OS=Arabidopsis thaliana OX=3702 GN=REM4.1 PE=1 SV=1	XP_028106915.1 remorin 4.1-like [Camellia sinensis]	XXXXXXX		-0.585425	5.1695	36.4617	0.00017956	0.00266895	898.359	-0.564071	0.113873	1.8867e-07	2.5872e-06
Leryth_001056	sp|Q8LG50|LPAT2_ARATH 1-acyl-sn-glycerol-3-phosphate acyltransferase 2 OS=Arabidopsis thaliana OX=3702 GN=LPAT2 PE=1 SV=2	AGO14580.1 A-class lysophosphatidate acyltransferase 2 isoform 2 [Echium pitardii]	AGPAT3_4; lysophosphatidic acid acyltransferase / lysophosphatidylinositol acyltransferase [EC:2.3.1.51 2.3.1.-]	K13523	0.0141847	4.63597	0.0830664	0.779597	0.864265	620.077	0.00871932	0.0649089	0.891578	0.940806
Leryth_001057	sp|Q9SVY0|NRPA1_ARATH DNA-directed RNA polymerase I subunit 1 OS=Arabidopsis thaliana OX=3702 GN=NRPA1 PE=3 SV=1	XP_027065417.1 DNA-directed RNA polymerase I subunit 1 isoform X2 [Coffea arabica]	RPA1, POLR1A; DNA-directed RNA polymerase I subunit RPA1 [EC:2.7.7.6]	K02999	-0.261366	5.0866	17.0054	0.00248576	0.016813	848	-0.255168	0.0769586	0.00062944	0.00380385
Leryth_001058	sp|Q9SVY0|NRPA1_ARATH DNA-directed RNA polymerase I subunit 1 OS=Arabidopsis thaliana OX=3702 GN=NRPA1 PE=3 SV=1	XP_022888262.1 DNA-directed RNA polymerase I subunit 1-like [Olea europaea var. sylvestris]	RPA1, POLR1A; DNA-directed RNA polymerase I subunit RPA1 [EC:2.7.7.6]	K02999	-0.0577201	3.31783	0.252875	0.626921	0.757768	247.375	-0.054015	0.122597	0.634585	0.780987
Leryth_001059	sp|A2YEZ6|SAP8_ORYSI Zinc finger A20 and AN1 domain-containing stress-associated protein 8 OS=Oryza sativa subsp. indica OX=39946 GN=SAP8 PE=2 SV=2	XP_016543850.1 PREDICTED: zinc finger A20 and AN1 domain-containing stress-associated protein 8-like [Capsicum annuum]	XXXXXXX		-0.0858573	5.63981	0.643243	0.443013	0.605911	1244.9	-0.0801227	0.114586	0.455114	0.640422
Leryth_001060	sp|A7PW81|PGIP_VITVI Polygalacturonase inhibitor OS=Vitis vinifera OX=29760 GN=pgip PE=1 SV=1	XP_009607179.1 polygalacturonase inhibitor [Nicotiana tomentosiformis]	XXXXXXX		0.398211	5.40746	0.421709	0.533658	0.683678	1060.2	0.0758167	0.309296
Leryth_001062	sp|Q52MZ2|TGA10_TOBAC bZIP transcription factor TGA10 OS=Nicotiana tabacum OX=4097 GN=TGA10 PE=1 SV=1	EEF29978.1 Transcription factor HBP-1b(c1), putative [Ricinus communis]	TGA; transcription factor TGA	K14431	0.072121	5.437	1.50541	0.250429	0.416993	1081.93	0.0635454	0.0710901	0.360643	0.552849
Leryth_001063	sp|Q9M2R0|FTIP3_ARATH FT-interacting protein 3 OS=Arabidopsis thaliana OX=3702 GN=FTIP3 PE=1 SV=1	XP_009594768.1 FT-interacting protein 3 [Nicotiana tomentosiformis]	XXXXXXX		0.17652	6.49812	7.1637	0.0249677	0.0859497	2258.86	0.163726	0.0744084	0.0238336	0.0782889
Leryth_001064	sp|O48528|OP163_ARATH Outer envelope pore protein 16-3, chloroplastic/mitochondrial OS=Arabidopsis thaliana OX=3702 GN=OEP163 PE=1 SV=1	XP_024191114.1 outer envelope pore protein 16-3, chloroplastic/mitochondrial [Rosa chinensis]	TIM22; mitochondrial import inner membrane translocase subunit TIM22	K17790	-0.141527	7.67871	3.32492	0.100954	0.224848	5122.81	-0.138804	0.0802398	0.0736449	0.184223
Leryth_001065	sp|Q9FG24|SRF2_ARATH Protein STRUBBELIG-RECEPTOR FAMILY 2 OS=Arabidopsis thaliana OX=3702 GN=SRF2 PE=1 SV=1	PSS15633.1 Protein STRUBBELIG-RECEPTOR FAMILY 2 like [Actinidia chinensis var. chinensis]	XXXXXXX		-0.0768299	4.99529	1.14423	0.312126	0.48136	795.88	-0.0767982	0.0843407	0.344911	0.536906
Leryth_001066	sp|P0CH30|RING1_GOSHI E3 ubiquitin-protein ligase RING1 OS=Gossypium hirsutum OX=3635 GN=RING1 PE=1 SV=1	TEY90345.1 E3 ubiquitin-protein ligase RNF115/126 [Salvia splendens]	RNF115_126; E3 ubiquitin-protein ligase RNF115/126 [EC:2.3.2.27]	K11982	-0.525347	0.385662	2.84049	0.125594	0.26062	30.9044	-0.288204	0.305829	0.136941	0.288386
Leryth_001068	sp|Q9C689|NSE4A_ARATH Non-structural maintenance of chromosomes element 4 homolog A OS=Arabidopsis thaliana OX=3702 GN=NSE4A PE=2 SV=1	RVW30770.1 Non-structural maintenance of chromosomes element 4-like A [Vitis vinifera]	NSMCE4, NSE4; non-structural maintenance of chromosomes element 4	K22825	-0.0808475	1.96269	0.198196	0.666512	0.786972	95.3908	-0.0618888	0.176792	0.678561	0.812319
Leryth_001069	sp|Q7FAE1|MOMAS_ORYSJ Momilactone A synthase OS=Oryza sativa subsp. japonica OX=39947 GN=Os04g0179200 PE=2 SV=1	TQD87258.1 hypothetical protein C1H46_027182 [Malus baccata]	XXXXXXX		3.30617	2.27609	52.1284	6.2199e-05	0.0013202	120.155	3.20936	0.434064	7.9971e-15	2.9959e-13
Leryth_001070	sp|Q7F8R0|C3H14_ORYSJ Zinc finger CCCH domain-containing protein 14 OS=Oryza sativa subsp. japonica OX=39947 GN=Os02g0194200 PE=2 SV=1	KAF3673183.1 Zinc finger CCCH domain-containing protein 31 [Capsicum annuum]	XXXXXXX		-0.169457	4.81539	3.9193	0.078525	0.189395	702.075	-0.162132	0.0971697	0.0801504	0.196035
Leryth_001071	sp|Q8GZC3|FAD2_VERFO Delta(12)-fatty-acid desaturase FAD2 OS=Vernicia fordii OX=73154 GN=FAD2 PE=1 SV=1	QGQ60458.1 delta-12-desaturase [Buglossoides arvensis]	FAD2; omega-6 fatty acid desaturase / acyl-lipid omega-6 desaturase (Delta-12 desaturase) [EC:1.14.19.6 1.14.19.22]	K10256	0.0230039	4.7751	0.0872418	0.774297	0.86054	683.052	0.0169065	0.09003	0.846033	0.91567
Leryth_001072	sp|Q9M2P8|VQ25_ARATH VQ motif-containing protein 25 OS=Arabidopsis thaliana OX=3702 GN=VQ25 PE=3 SV=1	XP_019155082.1 PREDICTED: VQ motif-containing protein 25 isoform X1 [Ipomoea nil]	XXXXXXX		-0.93274	0.99774	10.8173	0.00916823	0.0419697	47.5879	-0.758167	0.328067	0.0024134	0.0119282
Leryth_001073	sp|O81221|ACT_GOSHI Actin OS=Gossypium hirsutum OX=3635 PE=3 SV=1	XP_010553283.1 PREDICTED: actin [Tarenaya hassleriana]	ACTF; actin, other eukaryote	K10355	-0.899389	5.21951	19.3346	0.00198587	0.0143746	929.671	-0.828713	0.212635	1.2032e-05	0.00011472
Leryth_001074	sp|P95648|CBBX_RHOSH Protein CbbX OS=Rhodobacter sphaeroides OX=1063 GN=cbbX PE=1 SV=1	XP_015170331.1 PREDICTED: protein CfxQ-like isoform X2 [Solanum tuberosum]	XXXXXXX		0.86013	5.92358	127.512	1.1066e-06	0.00010659	1516.55	0.840329	0.0922401	1.1935e-20	7.8072e-19
Leryth_001075	sp|Q9M2V1|NCA1_ARATH Protein NCA1 OS=Arabidopsis thaliana OX=3702 GN=NCA1 PE=1 SV=1	KAE9465952.1 hypothetical protein C3L33_02110, partial [Rhododendron williamsianum]	XXXXXXX		0.288335	5.65509	32.2528	0.00028266	0.00366137	1258.69	0.276266	0.0628843	7.3891e-06	7.346e-05
Leryth_001076	sp|Q6R567|RMA1_CAPAN E3 ubiquitin-protein ligase RMA1H1 OS=Capsicum annuum OX=4072 GN=RMA1H1 PE=1 SV=1	XP_011078819.1 uncharacterized protein LOC105162488 [Sesamum indicum]	RNF5; E3 ubiquitin-protein ligase RNF5 [EC:2.3.2.27]	K10666	-0.10453	5.38157	2.63229	0.138556	0.279342	1040.78	-0.104113	0.0749956	0.15308	0.312372
Leryth_001077	sp|Q8W0Z9|CCR4A_ARATH Carbon catabolite repressor protein 4 homolog 1 OS=Arabidopsis thaliana OX=3702 GN=CCR4-1 PE=2 SV=1	XP_017247027.1 PREDICTED: carbon catabolite repressor protein 4 homolog 1-like [Daucus carota subsp. sativus]	CNOT6, CCR4; CCR4-NOT transcription complex subunit 6 [EC:3.1.13.4]	K12603	0.0800364	6.16951	2.64313	0.13784	0.278353	1798.64	0.0727821	0.0584644	0.206101	0.382604
Leryth_001078	*	XP_028069580.1 uncharacterized protein LOC114272108 [Camellia sinensis]	XXXXXXX		-0.0935565	4.76659	2.66834	0.136192	0.276014	678.834	-0.0949874	0.0703241	0.166341	0.331229
Leryth_001080	sp|F4J8K6|RRP5_ARATH rRNA biogenesis protein RRP5 OS=Arabidopsis thaliana OX=3702 GN=RRP5 PE=2 SV=2	PIN07797.1 rRNA processing protein Rrp5 [Handroanthus impetiginosus]	RRP5, PDCD11; rRNA biogenesis protein RRP5	K14792	-0.204389	6.20636	3.83225	0.0817369	0.194908	1844.66	-0.189422	0.112405	0.0717408	0.180714
Leryth_001081	*	XXXXXXX	XXXXXXX		-0.313144	-0.834881	1.18434	0.304266	0.473281	12.0324	-0.129952	0.278198	0.441821	0.628481
Leryth_001082	*	XXXXXXX	XXXXXXX		-0.35055	2.46755	5.34444	0.0456106	0.130176	135.864	-0.299682	0.163965	0.036856	0.109606
Leryth_001083	sp|Q9XEX2|PRX2B_ARATH Peroxiredoxin-2B OS=Arabidopsis thaliana OX=3702 GN=PRXIIB PE=1 SV=1	NP_001275255.1 peroxiredoxin-2B-like [Solanum tuberosum]	PRXII; glutaredoxin-dependent peroxiredoxin [EC:1.11.1.25]	K24140	0.0720558	7.70978	2.2286	0.169082	0.31904	5234.68	0.0659253	0.037128	0.0738732	0.184585
Leryth_001084	sp|Q9M817|PTR6_ARATH Protein NRT1/ PTR FAMILY 1.2 OS=Arabidopsis thaliana OX=3702 GN=NPF1.2 PE=1 SV=1	XP_027071534.1 protein NRT1/ PTR FAMILY 1.1-like [Coffea arabica]	XXXXXXX		-1.43894	3.13647	32.7502	0.00029844	0.00379766	216.852	-1.36155	0.262504	1.5541e-08	2.5455e-07
Leryth_001085	sp|Q84X40|SPER1_ARATH Protein SPEAR1 OS=Arabidopsis thaliana OX=3702 GN=SPEAR1 PE=1 SV=1	XP_021597971.1 protein SPEAR3 [Manihot esculenta]	XXXXXXX		-1.43346	2.1792	45.8392	7.499e-05	0.0014945	110.617	-1.37915	0.219795	2.7835e-11	6.8984e-10
Leryth_001086	sp|Q9SVV2|XTH26_ARATH Probable xyloglucan endotransglucosylase/hydrolase protein 26 OS=Arabidopsis thaliana OX=3702 GN=XTH26 PE=2 SV=1	XP_004252059.2 probable xyloglucan endotransglucosylase/hydrolase protein 26 [Solanum lycopersicum]	E2.4.1.207; xyloglucan:xyloglucosyl transferase [EC:2.4.1.207]	K08235	-1.09057	3.17019	7.83372	0.0220788	0.078805	222.353	-0.838763	0.418533	0.00377861	0.0174192
Leryth_001087	sp|Q9SBQ8|KGLT_PETHY Kaempferol 3-O-beta-D-galactosyltransferase OS=Petunia hybrida OX=4102 PE=1 SV=1	BBC62118.1 glucosyltransferase 24 [Nemophila menziesii]	BZ1; anthocyanidin 3-O-glucosyltransferase [EC:2.4.1.115]	K12930	-1.02882	3.61659	13.3657	0.00575119	0.0303879	304.407	-0.901485	0.29371	0.00021042	0.00147357
Leryth_001088	sp|Q5XF85|ATL42_ARATH E3 ubiquitin-protein ligase ATL42 OS=Arabidopsis thaliana OX=3702 GN=ATL42 PE=1 SV=2	XP_027176874.1 E3 ubiquitin-protein ligase ATL42-like [Coffea eugenioides]	ATL6S; E3 ubiquitin-protein ligase ATL6/9/15/31/42/55 [EC:2.3.2.27]	K10664	0.476825	5.17964	15.8224	0.00318532	0.0201839	905.179	0.432078	0.136479	0.00057406	0.00351235
Leryth_001089	sp|Q53HY2|NINJA_TOBAC Ninja-family protein mc410 OS=Nicotiana tabacum OX=4097 GN=MC410 PE=2 SV=1	PHU15384.1 Ninja-family protein [Capsicum chinense]	XXXXXXX		0.458802	-0.787496	1.14653	0.311668	0.481126	12.7877	0.140275	0.305334	0.38276	0.574711
Leryth_001091	sp|Q9LYD3|DREB3_ARATH Dehydration-responsive element-binding protein 3 OS=Arabidopsis thaliana OX=3702 GN=DREB3 PE=2 SV=1	PIN09176.1 hypothetical protein CDL12_18244 [Handroanthus impetiginosus]	EREBP; EREBP-like factor	K09286	-0.506383	-0.64998	1.80789	0.211095	0.371499	13.7558	-0.195529	0.31418	0.262932	0.452109
Leryth_001093	sp|Q93ZY3|STT3A_ARATH Dolichyl-diphosphooligosaccharide--protein glycosyltransferase subunit STT3A OS=Arabidopsis thaliana OX=3702 GN=STT3A PE=2 SV=1	RID41680.1 hypothetical protein BRARA_J01619 [Brassica rapa]	STT3; dolichyl-diphosphooligosaccharide---protein glycosyltransferase [EC:2.4.99.18]	K07151	-0.339464	-0.327557	0.647098	0.441521	0.604576	17.8733	-0.111068	0.289972	0.487835	0.667741
Leryth_001094	sp|P34105|MAOX_POPTR NADP-dependent malic enzyme OS=Populus trichocarpa OX=3694 PE=2 SV=3	XP_012849493.1 PREDICTED: NADP-dependent malic enzyme [Erythranthe guttata]	E1.1.1.40, maeB; malate dehydrogenase (oxaloacetate-decarboxylating)(NADP+) [EC:1.1.1.40]	K00029	1.44658	-0.110303	12.3326	0.00641828	0.0327503	21.5332	1.11182	0.523904	0.00197174	0.0100457
Leryth_001096	sp|F4JNX2|SDEH4_ARATH Senescence/dehydration-associated protein At4g35985, chloroplastic OS=Arabidopsis thaliana OX=3702 GN=P85 PE=2 SV=1	CDP03258.1 unnamed protein product [Coffea canephora]	XXXXXXX		0.0367597	1.29897	0.0208092	0.888423	0.933908	59.5858	0.0177465	0.215494	0.915277	0.954189
Leryth_001097	*	XP_021900083.1 uncharacterized protein LOC110816269 isoform X1 [Carica papaya]	XXXXXXX		-0.72007	0.113085	3.26006	0.103871	0.229318	25.0066	-0.337148	0.380768	0.0973148	0.225485
Leryth_001100	sp|Q8VYZ3|PME53_ARATH Probable pectinesterase 53 OS=Arabidopsis thaliana OX=3702 GN=PME53 PE=2 SV=1	XP_027066552.1 probable pectinesterase 53 [Coffea arabica]	E3.1.1.11; pectinesterase [EC:3.1.1.11]	K01051	1.17783	4.68292	22.3683	0.00129079	0.0106038	640.595	1.07958	0.251858	1.6111e-06	1.8487e-05
Leryth_001101	sp|Q7Y228|LAMP1_ARATH Probable glutamate carboxypeptidase LAMP1 OS=Arabidopsis thaliana OX=3702 GN=LAMP1 PE=2 SV=1	XP_011093647.1 probable glutamate carboxypeptidase LAMP1 isoform X2 [Sesamum indicum]	NAALAD; N-acetylated-alpha-linked acidic dipeptidase [EC:3.4.17.21]	K01301	0.594014	7.52735	38.5325	0.00014589	0.00232298	4613.06	0.565908	0.108	4.2593e-08	6.5271e-07
Leryth_001102	*	CDP03243.1 unnamed protein product [Coffea canephora]	XXXXXXX		-0.171675	8.26175	0.864876	0.377182	0.544928	7674.04	-0.136741	0.166886	0.342498	0.534418
Leryth_001103	sp|O23247|SYRM_ARATH Arginine--tRNA ligase, chloroplastic/mitochondrial OS=Arabidopsis thaliana OX=3702 GN=EMB1027 PE=1 SV=1	XP_011083561.1 arginine--tRNA ligase, chloroplastic/mitochondrial-like isoform X2 [Sesamum indicum]	RARS, argS; arginyl-tRNA synthetase [EC:6.1.1.19]	K01887	0.123848	6.11969	5.66776	0.0407102	0.120478	1737.1	0.115324	0.05795	0.0432867	0.124025
Leryth_001104	*	KZV48001.1 Oxidative stress 3 isoform 1, partial [Dorcoceras hygrometricum]	XXXXXXX		-0.642692	3.52756	5.12099	0.051369	0.141361	285.656	-0.474099	0.283641	0.0225652	0.074905
Leryth_001105	sp|Q9FJV0|M2K6_ARATH Mitogen-activated protein kinase kinase 6 OS=Arabidopsis thaliana OX=3702 GN=MKK6 PE=1 SV=1	XP_019199344.1 PREDICTED: mitogen-activated protein kinase kinase 6 [Ipomoea nil]	MAP2K1, MEK1; mitogen-activated protein kinase kinase 1 [EC:2.7.12.2]	K04368	0.457562	0.00121467	5.3986	0.0447406	0.128352	23.1878	0.292242	0.262387	0.120159	0.26302
Leryth_001106	*	XP_009766756.1 PREDICTED: uncharacterized protein LOC104218054 [Nicotiana sylvestris]	XXXXXXX		-0.593939	2.91669	11.6191	0.0075647	0.0367155	186.579	-0.525408	0.189328	0.00139769	0.00751161
Leryth_001107	sp|Q9M0F8|NAC75_ARATH NAC domain-containing protein 75 OS=Arabidopsis thaliana OX=3702 GN=NAC075 PE=2 SV=1	XP_012845550.1 PREDICTED: uncharacterized protein LOC105965538 [Erythranthe guttata]	XXXXXXX		0.199584	2.31981	1.44312	0.259762	0.427402	123.148	0.151549	0.16927	0.299137	0.489986
Leryth_001108	sp|P29677|MPPA_SOLTU Mitochondrial-processing peptidase subunit alpha OS=Solanum tuberosum OX=4113 GN=MPP PE=1 SV=1	XP_011093662.1 mitochondrial-processing peptidase subunit alpha [Sesamum indicum]	PMPCA, MAS2; mitochondrial-processing peptidase subunit alpha [EC:3.4.24.64]	K01412	0.0294167	4.69179	0.0596801	0.812404	0.886296	644.255	0.0212195	0.125186	0.859935	0.923026
Leryth_001110	sp|O82201|AP4S_ARATH AP-4 complex subunit sigma OS=Arabidopsis thaliana OX=3702 GN=At2g19790 PE=1 SV=1	XP_004239324.1 AP-4 complex subunit sigma [Solanum lycopersicum]	AP4S1; AP-4 complex subunit sigma-1	K12403	-0.110353	4.55563	2.28202	0.164568	0.313277	586.14	-0.108585	0.0856297	0.188663	0.359764
Leryth_001111	sp|Q9M0G0|GAGT3_ARATH Glutathione hydrolase 3 OS=Arabidopsis thaliana OX=3702 GN=GGT3 PE=2 SV=1	XP_011093665.1 gamma-glutamyltranspeptidase 3 isoform X1 [Sesamum indicum]	GGT1_5, CD224; gamma-glutamyltranspeptidase / glutathione hydrolase / leukotriene-C4 hydrolase [EC:2.3.2.2 3.4.19.13 3.4.19.14]	K18592	0.329009	6.13795	4.64684	0.0606952	0.158899	1759.97	0.273959	0.156436	0.0479893	0.13382
Leryth_001112	sp|Q42290|MPPB_ARATH Probable mitochondrial-processing peptidase subunit beta, mitochondrial OS=Arabidopsis thaliana OX=3702 GN=MPPbeta PE=1 SV=2	PIN04658.1 Mitochondrial processing peptidase, beta subunit, and related enzymes (insulinase superfamily) [Handroanthus impetiginosus]	PMPCB, MAS1; mitochondrial-processing peptidase subunit beta [EC:3.4.24.64]	K17732	-0.0674727	7.10369	0.729297	0.414877	0.581488	3438.07	-0.0679949	0.0846036	0.404461	0.595081
Leryth_001113	sp|A5HEI1|SCC2_ARATH Sister chromatid cohesion protein SCC2 OS=Arabidopsis thaliana OX=3702 GN=SCC2 PE=1 SV=1	KAA8530428.1 hypothetical protein F0562_005137 [Nyssa sinensis]	XXXXXXX		-0.0124377	5.9536	0.0571664	0.816294	0.888404	1548.45	-0.01631	0.0633713	0.792613	0.884645
Leryth_001114	sp|Q9LF27|WDR12_ARATH Ribosome biogenesis protein WDR12 homolog OS=Arabidopsis thaliana OX=3702 GN=WDR12 PE=1 SV=1	KAA8530433.1 hypothetical protein F0562_005142 [Nyssa sinensis]	WDR12, YTM1; ribosome biogenesis protein	K14863	-0.123689	4.76283	1.44651	0.259242	0.426789	676.877	-0.114952	0.112176	0.274773	0.464346
Leryth_001116	sp|Q9SJQ6|ROS1_ARATH DNA glycosylase/AP lyase ROS1 OS=Arabidopsis thaliana OX=3702 GN=ROS1 PE=1 SV=2	PIN10892.1 DNA-(apurinic or apyrimidinic site) lyase [Handroanthus impetiginosus]	XXXXXXX		-0.461816	1.04718	4.57019	0.0607044	0.158899	49.7189	-0.340926	0.236753	0.0612927	0.160986
Leryth_001117	sp|Q9CA56|PP121_ARATH Pentatricopeptide repeat-containing protein At1g74600, chloroplastic OS=Arabidopsis thaliana OX=3702 GN=PCMP-E69 PE=3 SV=1	XP_028068144.1 pentatricopeptide repeat-containing protein At1g74600, chloroplastic-like [Camellia sinensis]	XXXXXXX		-0.189443	2.1244	2.01659	0.188703	0.343449	106.959	-0.160338	0.146053	0.220559	0.400988
Leryth_001118	sp|Q9LF24|LNG1_ARATH Protein LONGIFOLIA 1 OS=Arabidopsis thaliana OX=3702 GN=LNG1 PE=1 SV=1	KAA8547905.1 hypothetical protein F0562_004334 [Nyssa sinensis]	XXXXXXX		0.356278	3.68153	3.62646	0.0893426	0.206986	318.852	0.275994	0.187883	0.0799705	0.195727
Leryth_001119	sp|Q54KZ8|EIF3M_DICDI Eukaryotic translation initiation factor 3 subunit M OS=Dictyostelium discoideum OX=44689 GN=eif3m PE=1 SV=1	XP_017243178.1 PREDICTED: eukaryotic translation initiation factor 3 subunit M-like [Daucus carota subsp. sativus]	EIF3M; translation initiation factor 3 subunit M	K15030	0.0251022	5.98887	0.075634	0.789404	0.87087	1586.53	0.0185996	0.101432	0.848306	0.917134
Leryth_001120	sp|Q8BGF9|S2544_MOUSE Solute carrier family 25 member 44 OS=Mus musculus OX=10090 GN=Slc25a44 PE=1 SV=1	PKI69854.1 hypothetical protein CRG98_009729 [Punica granatum]	SLC25A44; solute carrier family 25, member 44	K15121	0.0293568	2.46767	0.0743117	0.791203	0.872005	136.47	0.0210782	0.123266	0.854779	0.920386
Leryth_001122	sp|P48981|BGAL_MALDO Beta-galactosidase OS=Malus domestica OX=3750 PE=1 SV=1	XP_016479426.1 PREDICTED: beta-galactosidase-like [Nicotiana tabacum]	XXXXXXX		-0.0066625	4.88875	0.0016639	0.968374	0.981417	739.534	-0.0098214	0.15579	0.941605	0.968349
Leryth_001123	sp|E2RKN8|TM258_CANLF Transmembrane protein 258 OS=Canis lupus familiaris OX=9615 GN=TMEM258 PE=1 SV=1	XP_019235807.1 PREDICTED: transmembrane protein 258-like [Nicotiana attenuata]	XXXXXXX		0.0511385	5.65189	1.00879	0.340976	0.511264	1255.61	0.0441319	0.059	0.447542	0.633872
Leryth_001124	sp|O22212|PRP4L_ARATH U4/U6 small nuclear ribonucleoprotein PRP4-like protein OS=Arabidopsis thaliana OX=3702 GN=LIS PE=2 SV=1	XP_027072713.1 U4/U6 small nuclear ribonucleoprotein PRP4-like protein [Coffea arabica]	PRPF4, PRP4; U4/U6 small nuclear ribonucleoprotein PRP4	K12662	-0.0407937	5.23869	0.353501	0.566526	0.709869	942.652	-0.0432176	0.0816043	0.584159	0.743103
Leryth_001125	*	XP_027068993.1 protein IQ-DOMAIN 14 [Coffea arabica]	XXXXXXX		-0.562169	2.55762	19.1663	0.00170152	0.0128749	144.826	-0.522545	0.143813	7.8515e-05	0.00062002
Leryth_001126	sp|P36401|E13H_TOBAC Glucan endo-1,3-beta-glucosidase, acidic isoform PR-Q' OS=Nicotiana tabacum OX=4097 PE=1 SV=1	CAA3022398.1 glucan endo-1,3-beta-glucosidase, acidic-like [Olea europaea subsp. europaea]	XXXXXXX		6.66873	6.59043	287.799	9.9329e-08	3.2397e-05	2409.29	6.64434	0.309646	2.471e-103	1.783e-99
Leryth_001127	sp|O22213|CKX1_ARATH Cytokinin dehydrogenase 1 OS=Arabidopsis thaliana OX=3702 GN=CKX1 PE=1 SV=1	XP_019226115.1 PREDICTED: cytokinin dehydrogenase 1-like [Nicotiana attenuata]	CKX; cytokinin dehydrogenase [EC:1.5.99.12]	K00279	0.361788	3.95972	2.7036	0.135648	0.275154	387.998	0.259613	0.210373	0.122751	0.266806
Leryth_001128	*	GFP90946.1 hypothetical protein PHJA_001238600 [Phtheirospermum japonicum]	XXXXXXX		-0.484284	2.59932	14.8895	0.00372641	0.0223698	149.292	-0.444254	0.140393	0.00055357	0.00340952
Leryth_001129	sp|A0A2P1GIW7|SAT_CATRO Stemmadenine O-acetyltransferase OS=Catharanthus roseus OX=4058 GN=SAT PE=1 SV=1	CDP08574.1 unnamed protein product [Coffea canephora]	E2.3.1.133, HCT; shikimate O-hydroxycinnamoyltransferase [EC:2.3.1.133]	K13065	0.150344	4.88354	0.73987	0.412742	0.579421	736.626	0.111893	0.165244	0.436185	0.623908
Leryth_001130	sp|Q9M2L4|ACA11_ARATH Putative calcium-transporting ATPase 11, plasma membrane-type OS=Arabidopsis thaliana OX=3702 GN=ACA11 PE=1 SV=1	XP_006358001.2 PREDICTED: putative calcium-transporting ATPase 11, plasma membrane-type [Solanum tuberosum]	ATP2C; P-type Ca2+ transporter type 2C [EC:7.2.2.10]	K01537	1.4715	6.57543	228.245	8.7081e-08	3.2397e-05	2384.05	1.45125	0.114306	4.759e-38	1.1845e-35
Leryth_001131	sp|Q9ZSK5|ZOG_PHALU Zeatin O-glucosyltransferase OS=Phaseolus lunatus OX=3884 GN=ZOG1 PE=2 SV=1	BBC62103.1 glucosyltransferase 2 [Nemophila menziesii]	CISZOG; cis-zeatin O-glucosyltransferase [EC:2.4.1.215]	K13495	0.192263	3.66806	0.406923	0.540347	0.689147	316.505	0.105245	0.229354	0.534717	0.705259
Leryth_001132	sp|P56725|ZOX_PHAVU Zeatin O-xylosyltransferase OS=Phaseolus vulgaris OX=3885 GN=ZOX1 PE=2 SV=1	BBC62106.1 glucosyltransferase 5 [Nemophila menziesii]	CISZOG; cis-zeatin O-glucosyltransferase [EC:2.4.1.215]	K13495	0.0198017	5.9564	0.0190459	0.89337	0.93686	1551.73	0.0122473	0.141401	0.925175	0.95961
Leryth_001133	sp|Q9SS44|TF2B2_ARATH Transcription initiation factor IIB-2 OS=Arabidopsis thaliana OX=3702 GN=TFIIB2 PE=2 SV=1	XP_019166210.1 PREDICTED: transcription initiation factor IIB-2-like [Ipomoea nil]	TFIIB, GTF2B, SUA7, tfb; transcription initiation factor TFIIB	K03124	0.0659796	5.01752	1.3461	0.275295	0.443364	808.367	0.0569902	0.0690674	0.399095	0.590293
Leryth_001134	sp|O22227|MIZ1_ARATH Protein MIZU-KUSSEI 1 OS=Arabidopsis thaliana OX=3702 GN=MIZ1 PE=1 SV=1	XP_027066565.1 LOW QUALITY PROTEIN: protein MIZU-KUSSEI 1-like [Coffea arabica]	XXXXXXX		-0.243271	2.38104	2.98871	0.117307	0.24933	128.209	-0.208152	0.152757	0.124348	0.269117
Leryth_001135	sp|O22229|TRXB3_ARATH NADPH-dependent thioredoxin reductase 3 OS=Arabidopsis thaliana OX=3702 GN=NTRC PE=1 SV=2	PSS21171.1 NADPH-dependent thioredoxin reductase [Actinidia chinensis var. chinensis]	trxB, TRR; thioredoxin reductase (NADPH) [EC:1.8.1.9]	K00384	0.200746	4.65753	4.25589	0.0685926	0.172818	629.411	0.177553	0.110693	0.0882006	0.210517
Leryth_001136	sp|O22230|HSFB3_ARATH Heat stress transcription factor B-3 OS=Arabidopsis thaliana OX=3702 GN=HSFB3 PE=1 SV=1	XP_023902085.1 heat stress transcription factor B-3-like isoform X2 [Quercus suber]	HSFF; heat shock transcription factor, other eukaryote	K09419	2.16865	2.66982	11.8638	0.0083025	0.0393072	157.367	1.8821	0.583992
Leryth_001137	sp|Q5JTH9|RRP12_HUMAN RRP12-like protein OS=Homo sapiens OX=9606 GN=RRP12 PE=1 SV=2	XP_011075328.1 RRP12-like protein isoform X1 [Sesamum indicum]	RRP12; ribosomal RNA-processing protein 12	K14794	-0.0880935	6.07767	1.63424	0.232546	0.396592	1687.38	-0.0880239	0.0797115	0.25398	0.441509
Leryth_001138	*	CAA2983812.1 mediator of RNA polymerase II transcription subunit 24 [Olea europaea subsp. europaea]	XXXXXXX		-0.306996	4.10075	7.18398	0.024812	0.0855796	427.295	-0.279375	0.129085	0.0185018	0.0639173
Leryth_001139	sp|O81644|VILI2_ARATH Villin-2 OS=Arabidopsis thaliana OX=3702 GN=VLN2 PE=1 SV=2	GER52513.1 villin 2 [Striga asiatica]	XXXXXXX		-0.201598	6.61579	11.5676	0.00765689	0.0370799	2451.43	-0.199267	0.0670136	0.00233394	0.0115934
Leryth_001141	sp|Q4R7M4|DTWD2_MACFA tRNA-uridine aminocarboxypropyltransferase 2 OS=Macaca fascicularis OX=9541 GN=DTWD2 PE=2 SV=1	PSS01803.1 DTW domain-containing protein [Actinidia chinensis var. chinensis]	XXXXXXX		-0.108249	0.99606	0.402777	0.541177	0.689712	47.8067	-0.0798768	0.184553	0.602583	0.756521
Leryth_001142	sp|Q96B26|EXOS8_HUMAN Exosome complex component RRP43 OS=Homo sapiens OX=9606 GN=EXOSC8 PE=1 SV=1	XP_027175366.1 exosome complex component RRP43-like isoform X1 [Coffea eugenioides]	RRP43, EXOSC8, OIP2; exosome complex component RRP43	K12586	-0.0902112	2.5614	0.442364	0.522369	0.674427	145.606	-0.0794224	0.13997	0.530497	0.701744
Leryth_001143	sp|O22943|STL1_ARATH Probable glycosyltransferase STELLO1 OS=Arabidopsis thaliana OX=3702 GN=STL1 PE=1 SV=1	XP_027168844.1 probable glycosyltransferase STELLO2 [Coffea eugenioides]	XXXXXXX		-0.175933	4.94243	4.94336	0.0527568	0.143832	767.273	-0.16797	0.0928503	0.0587395	0.156021
Leryth_001144	sp|O22941|IDE1_ARATH Insulin-degrading enzyme-like 1, peroxisomal OS=Arabidopsis thaliana OX=3702 GN=PXM16 PE=2 SV=1	CAA2990155.1 insulin-degrading enzyme-like 1, peroxisomal [Olea europaea subsp. europaea]	IDE, ide; insulysin [EC:3.4.24.56]	K01408	0.212363	6.96762	15.4943	0.00330669	0.0207168	3128.89	0.202407	0.0594994	0.00054875	0.00338423
Leryth_001145	*	XP_022889890.1 uncharacterized protein LOC111405302 [Olea europaea var. sylvestris]	XXXXXXX		-0.411988	1.5069	9.94231	0.0114224	0.0490266	69.0199	-0.353766	0.170454	0.0171533	0.0602661
Leryth_001146	sp|P93756|SD31_ARATH G-type lectin S-receptor-like serine/threonine-protein kinase SD3-1 OS=Arabidopsis thaliana OX=3702 GN=SD31 PE=3 SV=1	XP_027173202.1 G-type lectin S-receptor-like serine/threonine-protein kinase SD3-1 [Coffea eugenioides]	XXXXXXX		0.318956	2.98136	13.2108	0.00528494	0.0287042	195.712	0.290432	0.10702	0.00405329	0.0184887
Leryth_001147	sp|P93755|C3H30_ARATH Zinc finger CCCH domain-containing protein 30 OS=Arabidopsis thaliana OX=3702 GN=At2g41900 PE=1 SV=2	XP_031251715.1 zinc finger CCCH domain-containing protein 30-like [Pistacia vera]	XXXXXXX		0.0622716	4.88162	1.31902	0.279863	0.448066	735.481	0.0555256	0.0670363	0.398091	0.589231
Leryth_001148	sp|P93755|C3H30_ARATH Zinc finger CCCH domain-containing protein 30 OS=Arabidopsis thaliana OX=3702 GN=At2g41900 PE=1 SV=2	XP_031270960.1 zinc finger CCCH domain-containing protein 30-like [Pistacia vera]	XXXXXXX		-0.328118	1.80251	3.06896	0.113113	0.243592	85.3222	-0.251467	0.196357	0.118934	0.261026
Leryth_001149	*	XP_023904332.1 uncharacterized protein LOC112016066 [Quercus suber]	XXXXXXX		0.061075	1.71581	0.190053	0.672962	0.791993	80.3446	0.0453619	0.154695	0.741107	0.854119
Leryth_001151	sp|Q9M219|MTEFH_ARATH Transcription termination factor MTEF18, mitochondrial OS=Arabidopsis thaliana OX=3702 GN=MTERF18 PE=1 SV=1	KAA8520459.1 hypothetical protein F0562_014715 [Nyssa sinensis]	XXXXXXX		-0.157222	2.06267	1.04053	0.333872	0.503784	102.281	-0.130111	0.158467	0.349655	0.541873
Leryth_001152	sp|A9XLE1|PURA1_CAPFR Adenylosuccinate synthetase 1, chloroplastic OS=Capsicum frutescens OX=4073 GN=PURA1 PE=3 SV=1	XP_012857243.1 PREDICTED: adenylosuccinate synthetase, chloroplastic-like [Erythranthe guttata]	purA, ADSS; adenylosuccinate synthase [EC:6.3.4.4]	K01939	-0.230214	4.89575	21.4764	0.00117189	0.00988939	742.55	-0.229077	0.0613963	0.00014295	0.00105214
Leryth_001153	sp|Q9ZQ19|RFA2A_ARATH Replication protein A 32 kDa subunit A OS=Arabidopsis thaliana OX=3702 GN=RPA2A PE=1 SV=2	KAF5956589.1 hypothetical protein HYC85_003814 [Camellia sinensis]	RFA2, RPA2; replication factor A2	K10739	-0.0893589	2.67157	0.377422	0.553931	0.700242	157.257	-0.0755932	0.147874	0.567361	0.730862
Leryth_001154	*	XP_020547753.1 uncharacterized protein LOC110011608 [Sesamum indicum]	XXXXXXX		-0.660986	-0.297118	5.25679	0.0470639	0.133079	18.1475	-0.374869	0.347056	0.0761764	0.188962
Leryth_001156	*	XXXXXXX	XXXXXXX		0.0580771	5.75055	1.34538	0.275415	0.443479	1344.82	0.0507977	0.0600012	0.389583	0.581207
Leryth_001157	sp|Q8LFQ6|GRXC4_ARATH Glutaredoxin-C4 OS=Arabidopsis thaliana OX=3702 GN=GRXC4 PE=2 SV=2	KAF5956558.1 hypothetical protein HYC85_003783 [Camellia sinensis]	grxC, GLRX, GLRX2; glutaredoxin 3	K03676	0.141733	6.61629	5.57101	0.0421047	0.123337	2452.25	0.131354	0.0696699	0.0536461	0.145673
Leryth_001158	*	XP_019259520.1 PREDICTED: uncharacterized protein LOC109237651 [Nicotiana attenuata]	XXXXXXX		0.077036	3.64502	0.875041	0.373558	0.541678	311.129	0.0653323	0.0960528	0.477912	0.658989
Leryth_001160	sp|Q6F6B5|ARC3_ARATH Protein ACCUMULATION AND REPLICATION OF CHLOROPLASTS 3 OS=Arabidopsis thaliana OX=3702 GN=ARC3 PE=1 SV=2	GFZ15655.1 GTP binding protein [Actinidia rufa]	XXXXXXX		-0.116978	4.84941	3.73768	0.084641	0.199832	718.991	-0.117834	0.072283	0.0942845	0.220255
Leryth_001161	sp|F4IP69|MIP3_ARATH Sec1 family domain-containing protein MIP3 OS=Arabidopsis thaliana OX=3702 GN=MIP3 PE=1 SV=1	XP_009602910.1 sec1 family domain-containing protein MIP3 isoform X1 [Nicotiana tomentosiformis]	XXXXXXX		0.00616051	5.24961	0.0136695	0.909448	0.947031	949.884	0.00037318	0.0642872	0.995825	0.998407
Leryth_001164	sp|Q8VY06|PREP2_ARATH Presequence protease 2, chloroplastic/mitochondrial OS=Arabidopsis thaliana OX=3702 GN=PREP2 PE=1 SV=1	RXH88092.1 hypothetical protein DVH24_042163 [Malus domestica]	PITRM1, PreP, CYM1; presequence protease [EC:3.4.24.-]	K06972	-0.301043	3.07754	5.45264	0.0438928	0.126742	209.009	-0.268955	0.13992	0.0337658	0.102399
Leryth_001165	*	XP_022966441.1 uncharacterized protein LOC111466092 [Cucurbita maxima]	XXXXXXX		-0.0611121	2.58394	0.280034	0.609257	0.744388	147.936	-0.056748	0.126798	0.627438	0.775328
Leryth_001166	sp|Q8GUN2|HINT1_ARATH Adenylylsulfatase HINT1 OS=Arabidopsis thaliana OX=3702 GN=HINT1 PE=1 SV=1	XP_021619283.1 14 kDa zinc-binding protein [Manihot esculenta]	XXXXXXX		0.215544	5.74101	14.8641	0.00374542	0.0224466	1335.69	0.203022	0.0647009	0.00135637	0.00731857
Leryth_001167	sp|Q9LKR8|RAF1_ARATH Rubisco accumulation factor 1.1, chloroplastic OS=Arabidopsis thaliana OX=3702 GN=RAF1.1 PE=1 SV=1	XP_027111212.1 rubisco accumulation factor 1.1, chloroplastic-like [Coffea arabica]	XXXXXXX		0.0877725	-0.784856	0.0750506	0.790195	0.871334	12.4973	0.0300657	0.26381	0.853652	0.919745
Leryth_001168	sp|Q8GZQ3|PNP1_ARATH Polyribonucleotide nucleotidyltransferase 1, chloroplastic OS=Arabidopsis thaliana OX=3702 GN=PNP1 PE=1 SV=1	KAA8516905.1 hypothetical protein F0562_017277 [Nyssa sinensis]	pnp, PNPT1; polyribonucleotide nucleotidyltransferase [EC:2.7.7.8]	K00962	-0.179021	0.69093	0.566396	0.470585	0.630148	38.0667	-0.108985	0.222467	0.514104	0.689068
Leryth_001169	sp|Q9FLD7|GT14A_ARATH Beta-glucuronosyltransferase GlcAT14A OS=Arabidopsis thaliana OX=3702 GN=GLCAT14A PE=2 SV=1	KAA8518351.1 hypothetical protein F0562_015766 [Nyssa sinensis]	XXXXXXX		-0.133076	3.23767	1.10011	0.321116	0.490339	233.726	-0.118043	0.13165	0.327296	0.518354
Leryth_001170	sp|B8XCH5|QKY_ARATH Protein QUIRKY OS=Arabidopsis thaliana OX=3702 GN=QKY PE=2 SV=1	XP_006348476.1 PREDICTED: protein QUIRKY [Solanum tuberosum]	XXXXXXX		-0.401113	2.58585	2.2626	0.166896	0.316102	147.633	-0.268815	0.246216	0.138717	0.291135
Leryth_001172	sp|Q9FTA0|GEML4_ARATH GEM-like protein 4 OS=Arabidopsis thaliana OX=3702 GN=At5g08350 PE=2 SV=1	XP_016444365.1 PREDICTED: putative GEM-like protein 8 [Nicotiana tabacum]	XXXXXXX		-0.654909	3.88205	78.3492	8.6776e-06	0.00035453	366.629	-0.640911	0.0936547	1.6524e-12	4.7771e-11
Leryth_001173	sp|Q9FTA0|GEML4_ARATH GEM-like protein 4 OS=Arabidopsis thaliana OX=3702 GN=At5g08350 PE=2 SV=1	XP_028109257.1 GEM-like protein 4 [Camellia sinensis]	XXXXXXX		0.256405	1.45934	1.34967	0.2747	0.442736	67.0628	0.167804	0.212686	0.314459	0.506018
Leryth_001174	sp|Q9M612|NACA_PINTA Nascent polypeptide-associated complex subunit alpha-like protein OS=Pinus taeda OX=3352 PE=2 SV=1	XP_027068424.1 nascent polypeptide-associated complex subunit alpha-like protein [Coffea arabica]	EGD2, NACA; nascent polypeptide-associated complex subunit alpha	K03626	-0.0278523	7.3616	0.139109	0.71765	0.822475	4111.67	-0.0311762	0.0791421	0.68451	0.816946
Leryth_001175	*	XXXXXXX	XXXXXXX		0.463339	-0.155693	2.14404	0.176568	0.32856	20.4233	0.226019	0.29264	0.221506	0.402203
Leryth_001176	sp|Q8VZE4|PP299_ARATH Pentatricopeptide repeat-containing protein At4g01570 OS=Arabidopsis thaliana OX=3702 GN=At4g01570 PE=2 SV=1	CAA2986695.1 pentatricopeptide repeat-containing At4g01570 [Olea europaea subsp. europaea]	XXXXXXX		0.115815	4.10751	2.48729	0.148622	0.292692	429.229	0.101042	0.0868984	0.225064	0.406618
Leryth_001177	sp|Q9C5N2|TMN9_ARATH Transmembrane 9 superfamily member 9 OS=Arabidopsis thaliana OX=3702 GN=TMN9 PE=2 SV=1	KAE9464368.1 hypothetical protein C3L33_03780, partial [Rhododendron williamsianum]	TM9SF2_4; transmembrane 9 superfamily member 2/4	K17086	-0.028604	6.11605	0.200328	0.66485	0.785903	1733.29	-0.0314905	0.0759829	0.669489	0.806112
Leryth_001178	*	XP_023525925.1 uncharacterized protein LOC111789396 [Cucurbita pepo subsp. pepo]	XXXXXXX		-0.0097833	7.87126	0.039636	0.846541	0.908368	5855.41	-0.0144437	0.0385961	0.706125	0.830523
Leryth_001179	sp|P51951|MAT1_XENLA CDK-activating kinase assembly factor MAT1 OS=Xenopus laevis OX=8355 GN=mnat1 PE=2 SV=1	KAA8535420.1 hypothetical protein F0562_030439 [Nyssa sinensis]	MNAT1; CDK-activating kinase assembly factor MAT1	K10842	-0.0085964	3.07316	0.0085854	0.92817	0.958466	208.444	-0.0134168	0.105729	0.892585	0.941455
Leryth_001180	sp|Q5RD67|S2544_PONAB Solute carrier family 25 member 44 OS=Pongo abelii OX=9601 GN=SLC25A44 PE=2 SV=2	XP_011071345.1 solute carrier family 25 member 44 [Sesamum indicum]	SLC25A44; solute carrier family 25, member 44	K15121	-0.0107318	2.1312	0.00551116	0.942417	0.966927	107.411	-0.013568	0.148236	0.917663	0.955454
Leryth_001181	sp|Q9SR40|LAC7_ARATH Laccase-7 OS=Arabidopsis thaliana OX=3702 GN=LAC7 PE=2 SV=1	XP_009787131.1 PREDICTED: laccase-7-like [Nicotiana sylvestris]	E1.10.3.2; laccase [EC:1.10.3.2]	K05909	0.144945	4.3285	0.205856	0.661676	0.783647	501.492	0.0755408	0.229687	0.654085	0.795237
Leryth_001183	sp|Q9SII6|PIX13_ARATH Probable serine/threonine-protein kinase PIX13 OS=Arabidopsis thaliana OX=3702 GN=PIX13 PE=1 SV=2	PSS08235.1 Serine/threonine-protein kinase [Actinidia chinensis var. chinensis]	XXXXXXX		0.192142	4.3264	3.5204	0.092773	0.21241	500.202	0.167848	0.116973	0.124336	0.269117
Leryth_001184	sp|Q84VZ1|FHY1C_ARATH Flavin mononucleotide hydrolase 1, chloroplatic OS=Arabidopsis thaliana OX=3702 GN=FHY1 PE=1 SV=1	XP_030970769.1 flavin mononucleotide hydrolase 1, chloroplatic isoform X1 [Quercus lobata]	FHY1; FMN hydrolase / 5-amino-6-(5-phospho-D-ribitylamino)uracil phosphatase [EC:3.1.3.102 3.1.3.104]	K20860	0.530356	4.40198	8.79755	0.0161903	0.063106	526.711	0.448475	0.187229	0.00537418	0.0233214
Leryth_001185	sp|P51413|RL172_ARATH 60S ribosomal protein L17-2 OS=Arabidopsis thaliana OX=3702 GN=RPL17B PE=2 SV=2	PWA74358.1 ribosomal protein L22/L17 [Artemisia annua]	RP-L17e, RPL17; large subunit ribosomal protein L17e	K02880	-0.2861	8.19964	9.24161	0.0137345	0.0560844	7352.06	-0.275056	0.097444	0.00327957	0.0154375
Leryth_001186	sp|F4KGE8|GIL1_ARATH Protein GRAVITROPIC IN THE LIGHT 1 OS=Arabidopsis thaliana OX=3702 GN=GIL1 PE=1 SV=1	XP_019264349.1 PREDICTED: IRK-interacting protein [Nicotiana attenuata]	XXXXXXX		-0.0407875	3.01871	0.148825	0.708464	0.817308	200.891	-0.0403517	0.117328	0.711939	0.834793
Leryth_001187	sp|Q0WPY0|TLP6_ARATH Tubby-like F-box protein 6 OS=Arabidopsis thaliana OX=3702 GN=TULP6 PE=2 SV=1	GAV60023.1 F-box domain-containing protein/Tub domain-containing protein [Cephalotus follicularis]	TUB, TULP; tubby and related proteins	K19600	-0.121013	3.5402	1.05296	0.33115	0.501038	289.204	-0.108447	0.127543	0.355618	0.547823
Leryth_001188	sp|Q93ZT6|IF4G1_ARATH Eukaryotic translation initiation factor isoform 4G-1 OS=Arabidopsis thaliana OX=3702 GN=EIF(ISO)4G1 PE=1 SV=1	XP_019227345.1 PREDICTED: eukaryotic translation initiation factor isoform X1 [Nicotiana attenuata]	EIF4G; translation initiation factor 4G	K03260	-0.0784634	6.71624	1.08408	0.324476	0.493639	2627.8	-0.0786939	0.0825701	0.324329	0.515739
Leryth_001189	sp|O09053|WRN_MOUSE Werner syndrome ATP-dependent helicase homolog OS=Mus musculus OX=10090 GN=Wrn PE=1 SV=3	XP_022882772.1 Werner Syndrome-like exonuclease [Olea europaea var. sylvestris]	XXXXXXX		0.0510358	6.68268	0.809122	0.391404	0.559247	2568.1	0.0443118	0.0656846	0.491671	0.670582
Leryth_001190	sp|O64792|PIGP_ARATH Phosphatidylinositol N-acetylglucosaminyltransferase subunit P OS=Arabidopsis thaliana OX=3702 GN=At1g61280 PE=2 SV=1	XP_022863008.1 phosphatidylinositol N-acetylglucosaminyltransferase subunit P [Olea europaea var. sylvestris]	PIGP, GPI19, DSCR5; phosphatidylinositol N-acetylglucosaminyltransferase subunit P	K03861	-0.122519	2.84646	1.57661	0.24032	0.405069	178.01	-0.113499	0.113858	0.287239	0.478319
Leryth_001191	sp|Q9SUH6|PP341_ARATH Pentatricopeptide repeat-containing protein At4g30700 OS=Arabidopsis thaliana OX=3702 GN=DYW9 PE=2 SV=1	XP_006343621.1 PREDICTED: pentatricopeptide repeat-containing protein At4g30700 [Solanum tuberosum]	XXXXXXX		0.0774084	2.48056	0.413579	0.535917	0.685521	137.532	0.062198	0.129647	0.602987	0.756802
Leryth_001192	sp|Q9SUH5|AUG8_ARATH AUGMIN subunit 8 OS=Arabidopsis thaliana OX=3702 GN=AUG8 PE=1 SV=1	XP_006343618.1 PREDICTED: AUGMIN subunit 8 [Solanum tuberosum]	XXXXXXX		-0.357408	0.485799	1.15805	0.309385	0.478868	32.5803	-0.179583	0.272503	0.312746	0.504198
Leryth_001193	*	XP_031112092.1 uncharacterized protein LOC116016066 [Ipomoea triloba]	XXXXXXX		0.579725	4.66193	21.2805	0.00123462	0.0102747	631.489	0.533135	0.142636	5.0252e-05	0.00041722
Leryth_001194	sp|Q9ZUI0|Y2241_ARATH Putative leucine-rich repeat receptor-like serine/threonine-protein kinase At2g24130 OS=Arabidopsis thaliana OX=3702 GN=At2g24130 PE=3 SV=1	XP_011069651.1 putative leucine-rich repeat receptor-like serine/threonine-protein kinase At2g24130 isoform X1 [Sesamum indicum]	XXXXXXX		1.18161	-0.120995	4.99507	0.0520942	0.142703	21.0988	0.497991	0.602111	0.0367074	0.109239
Leryth_001195	sp|O65567|PP342_ARATH Pentatricopeptide repeat-containing protein At4g30825, chloroplastic OS=Arabidopsis thaliana OX=3702 GN=At4g30825 PE=2 SV=2	XP_022882824.1 pentatricopeptide repeat-containing protein At4g30825, chloroplastic isoform X1 [Olea europaea var. sylvestris]	XXXXXXX		-0.220202	5.14359	3.11304	0.111472	0.241041	882.315	-0.195758	0.133205	0.106752	0.241612
Leryth_001196	sp|Q9SUG7|ATG11_ARATH Autophagy-related protein 11 OS=Arabidopsis thaliana OX=3702 GN=ATG11 PE=1 SV=1	XP_006343600.1 PREDICTED: autophagy-related protein 11 [Solanum tuberosum]	ATG11; autophagy-related protein 11	K08330	-0.339937	6.56508	14.2969	0.00420263	0.0242738	2367.08	-0.323449	0.102906	0.00091695	0.00525256
Leryth_001197	sp|Q9ZUH8|HHP3_ARATH Heptahelical transmembrane protein 3 OS=Arabidopsis thaliana OX=3702 GN=HHP3 PE=2 SV=2	PHT52409.1 Heptahelical transmembrane protein 2 [Capsicum baccatum]	ADIPOR; adiponectin receptor	K07297	-0.214471	-0.797292	0.332868	0.577872	0.719259	12.3851	-0.0767741	0.277982	0.629628	0.777094
Leryth_001198	sp|O81905|SD18_ARATH Receptor-like serine/threonine-protein kinase SD1-8 OS=Arabidopsis thaliana OX=3702 GN=SD18 PE=1 SV=1	XP_011097957.1 G-type lectin S-receptor-like serine/threonine-protein kinase At4g27290 isoform X1 [Sesamum indicum]	XXXXXXX		1.77531	2.33609	22.2914	0.0011874	0.00999305	124.944	1.6221	0.391871	2.0666e-06	2.3162e-05
Leryth_001199	sp|Q8VYT3|Y4052_ARATH Probable LRR receptor-like serine/threonine-protein kinase At4g30520 OS=Arabidopsis thaliana OX=3702 GN=At4g30520 PE=1 SV=1	TMW88763.1 hypothetical protein EJD97_018138 [Solanum chilense]	XXXXXXX		-0.552811	2.45391	24.79	0.00072051	0.00712321	134.717	-0.521956	0.13529	3.2756e-05	0.00028416
Leryth_001200	sp|Q9H867|MT21D_HUMAN Protein-lysine methyltransferase METTL21D OS=Homo sapiens OX=9606 GN=VCPKMT PE=1 SV=2	XP_004487193.1 protein-lysine methyltransferase METTL21D [Cicer arietinum]	VCPKMT, METTL21D; protein N-lysine methyltransferase METTL21D [EC:2.1.1.-]	K21806	-0.0493625	4.19354	0.31517	0.587989	0.726886	455.854	-0.0504706	0.10065	0.597827	0.752251
Leryth_001202	sp|Q8S8Q6|TET8_ARATH Tetraspanin-8 OS=Arabidopsis thaliana OX=3702 GN=TET8 PE=2 SV=1	XP_022863130.1 tetraspanin-8-like [Olea europaea var. sylvestris]	XXXXXXX		-0.128373	3.69579	1.09562	0.322052	0.491216	322.149	-0.113557	0.131588	0.345914	0.538041
Leryth_001203	sp|Q6KAE5|XB32_ORYSJ Probable E3 ubiquitin-protein ligase XBOS32 OS=Oryza sativa subsp. japonica OX=39947 GN=XBOS32 PE=2 SV=2	XP_011069845.1 probable E3 ubiquitin-protein ligase XBOS32 [Sesamum indicum]	XBAT32_33; E3 ubiquitin-protein ligase XBAT32/33 [EC:2.3.2.27]	K19044	-0.130335	0.120552	0.205388	0.660947	0.783136	25.1835	-0.067457	0.242533	0.686578	0.818049
Leryth_001204	*	GFQ02273.1 hypothetical protein PHJA_002371300 [Phtheirospermum japonicum]	XXXXXXX		-0.0036105	3.74035	0.00257791	0.960596	0.977327	332.302	-0.0089442	0.0861774	0.913722	0.953164
Leryth_001205	sp|Q9FHH5|GDU3_ARATH Protein GLUTAMINE DUMPER 3 OS=Arabidopsis thaliana OX=3702 GN=GDU3 PE=1 SV=1	XP_011069869.1 protein GLUTAMINE DUMPER 2-like [Sesamum indicum]	XXXXXXX		0.554312	5.24146	12.5087	0.0066276	0.0334561	944.782	0.488632	0.169148	0.00113967	0.00632262
Leryth_001207	sp|O14162|YE7A_SCHPO Putative lipase C4A8.10 OS=Schizosaccharomyces pombe (strain 972 / ATCC 24843) OX=284812 GN=SPAC4A8.10 PE=3 SV=2	XP_011069882.1 uncharacterized protein LOC105155665 isoform X1 [Sesamum indicum]	XXXXXXX		0.0845149	4.29612	1.59481	0.237826	0.402494	489.662	0.0755634	0.0823531	0.343526	0.535574
Leryth_001209	sp|P05050|ALKB_ECOLI Alpha-ketoglutarate-dependent dioxygenase AlkB OS=Escherichia coli (strain K12) OX=83333 GN=alkB PE=1 SV=1	XP_027126512.1 uncharacterized protein LOC113742761 [Coffea arabica]	XXXXXXX		0.219759	2.9695	3.62281	0.0888222	0.206221	194.313	0.188902	0.128353	0.109886	0.246603
Leryth_001210	sp|Q40374|PR1_MEDTR Pathogenesis-related protein PR-1 OS=Medicago truncatula OX=3880 GN=PR-1 PE=2 SV=1	PIN03862.1 Defense-related protein containing SCP domain [Handroanthus impetiginosus]	XXXXXXX		-1.43642	-1.20379	6.09942	0.0351438	0.108543	8.62508	-0.545646	0.776423	0.027181	0.0868325
Leryth_001212	sp|Q9FKM3|AATPK_ARATH AAA-ATPase At5g57480 OS=Arabidopsis thaliana OX=3702 GN=At5g57480 PE=3 SV=1	XP_009771793.1 PREDICTED: probable mitochondrial chaperone BCS1-B [Nicotiana sylvestris]	XXXXXXX		-0.228541	4.05458	5.89937	0.0375976	0.114098	413.258	-0.214774	0.106551	0.0327388	0.0999426
Leryth_001213	sp|Q9XI84|RBCMT_ARATH [Fructose-bisphosphate aldolase]-lysine N-methyltransferase, chloroplastic OS=Arabidopsis thaliana OX=3702 GN=LSMT-L PE=1 SV=1	KAA8535592.1 hypothetical protein F0562_030595 [Nyssa sinensis]	SETD3; protein-histidine N-methyltransferase [EC:2.1.1.85]	K19199	-0.284659	3.20531	5.11672	0.0495081	0.137851	228.57	-0.255841	0.135722	0.038385	0.113112
Leryth_001214	*	XP_011079299.1 uncharacterized protein LOC105162845 [Sesamum indicum]	XXXXXXX		-0.18555	5.13455	5.57484	0.0420484	0.123256	876.67	-0.179084	0.0900337	0.038211	0.112753
Leryth_001216	sp|Q03194|PMA4_NICPL Plasma membrane ATPase 4 OS=Nicotiana plumbaginifolia OX=4092 GN=PMA4 PE=2 SV=1	THG06525.1 hypothetical protein TEA_018374 [Camellia sinensis var. sinensis]	PMA1, PMA2; H+-transporting ATPase [EC:7.1.2.1]	K01535	-0.260982	7.10881	11.5442	0.0076992	0.0371402	3451.48	-0.252335	0.0865394	0.0024452	0.0120661
Leryth_001217	*	KAA8516293.1 hypothetical protein F0562_016586 [Nyssa sinensis]	ELMOD; ELMO domain-containing protein	K23538	0.120686	2.07634	0.826256	0.386639	0.554378	103.571	0.0969142	0.144372	0.456243	0.641287
Leryth_001218	*	CDP19313.1 unnamed protein product [Coffea canephora]	XXXXXXX		-0.826925	3.73716	40.4782	0.00012102	0.00203618	331.046	-0.794411	0.144476	5.6149e-09	9.8285e-08
Leryth_001220	sp|O64750|PSA2_ARATH Protein PHOTOSYSTEM I ASSEMBLY 2, chloroplastic OS=Arabidopsis thaliana OX=3702 GN=PSA2 PE=1 SV=1	TXG73125.1 hypothetical protein EZV62_001704 [Acer yangbiense]	XXXXXXX		0.279049	3.52727	3.83489	0.0812954	0.194231	286.32	0.232334	0.148525	0.0803298	0.196296
Leryth_001221	sp|Q9FF66|UBC22_ARATH Ubiquitin-conjugating enzyme E2 22 OS=Arabidopsis thaliana OX=3702 GN=UBC22 PE=1 SV=1	XP_009777146.1 PREDICTED: ubiquitin-conjugating enzyme E2 22 [Nicotiana sylvestris]	UBE2S, E2EPF; ubiquitin-conjugating enzyme E2 S [EC:2.3.2.23]	K10583	-0.063392	4.24141	0.840357	0.382786	0.55055	471.115	-0.0636739	0.082049	0.421086	0.611507
Leryth_001222	sp|O24362|PSA3_SPIOL Proteasome subunit alpha type-3 OS=Spinacia oleracea OX=3562 GN=PAG1 PE=2 SV=1	XP_016489723.1 PREDICTED: proteasome subunit alpha type-3 [Nicotiana tabacum]	PSMA3; 20S proteasome subunit alpha 7 [EC:3.4.25.1]	K02727	-0.0580887	6.39067	1.43082	0.261662	0.42906	2096.73	-0.0614993	0.0534898	0.243568	0.428674
Leryth_001223	sp|Q6Z4N4|40G3_ORYSJ Ricin B-like lectin R40G3 OS=Oryza sativa subsp. japonica OX=39947 GN=R40G3 PE=2 SV=1	KAA8519063.1 hypothetical protein F0562_016163 [Nyssa sinensis]	XXXXXXX		0.177263	6.20125	6.49396	0.03086	0.0994314	1838.19	0.163479	0.0786065	0.0322285	0.0988166
Leryth_001224	sp|Q945P1|EULS3_ARATH Ricin B-like lectin EULS3 OS=Arabidopsis thaliana OX=3702 GN=EULS3 PE=1 SV=1	XP_012843038.1 PREDICTED: uncharacterized protein LOC105963200 [Erythranthe guttata]	XXXXXXX		-0.669698	6.10764	38.7756	0.00015131	0.0023744	1723.29	-0.645772	0.122094	2.4989e-08	3.9409e-07
Leryth_001227	sp|P44747|TYRPB_HAEIN Tyrosine-specific transport protein 2 OS=Haemophilus influenzae (strain ATCC 51907 / DSM 11121 / KW20 / Rd) OX=71421 GN=tyrP-B PE=3 SV=1	XP_027155609.1 uncharacterized protein LOC113755979 isoform X1 [Coffea eugenioides]	XXXXXXX		0.213413	1.30079	1.49721	0.251631	0.418407	59.5723	0.154746	0.183279	0.31452	0.506041
Leryth_001228	sp|Q8K0V4|CNOT3_MOUSE CCR4-NOT transcription complex subunit 3 OS=Mus musculus OX=10090 GN=Cnot3 PE=1 SV=1	XP_027070200.1 general negative regulator of transcription subunit 3 isoform X7 [Coffea arabica]	CNOT3, NOT3; CCR4-NOT transcription complex subunit 3	K12580	0.0444303	5.96246	0.707131	0.421797	0.58743	1557.92	0.0376495	0.0627561	0.541682	0.711023
Leryth_001229	sp|Q6NKW9|E138_ARATH Glucan endo-1,3-beta-glucosidase 8 OS=Arabidopsis thaliana OX=3702 GN=At1g64760 PE=2 SV=2	XP_019160207.1 PREDICTED: glucan endo-1,3-beta-glucosidase 8-like [Ipomoea nil]	XXXXXXX		-0.119504	1.45122	0.214556	0.654024	0.778441	66.4503	-0.0732509	0.220048	0.657678	0.79762
Leryth_001231	sp|Q9SQR4|ADRC3_ARATH NADPH-dependent aldehyde reductase-like protein, chloroplastic OS=Arabidopsis thaliana OX=3702 GN=At3g03980 PE=3 SV=1	PIN07800.1 Reductase [Handroanthus impetiginosus]	fabG, OAR1; 3-oxoacyl-[acyl-carrier protein] reductase [EC:1.1.1.100]	K00059	-0.296971	4.57195	4.45616	0.0640079	0.16531	592.785	-0.259352	0.148938	0.0512919	0.140817
Leryth_001232	sp|Q9LJE5|ECT2_ARATH YTH domain-containing protein ECT2 OS=Arabidopsis thaliana OX=3702 GN=ECT2 PE=1 SV=1	XP_019243120.1 PREDICTED: uncharacterized protein LOC109223316 [Nicotiana attenuata]	XXXXXXX		-0.0174314	6.80075	0.114438	0.742769	0.840112	2786.87	-0.0213578	0.0559126	0.694987	0.823919
Leryth_001233	*	KAF7819284.1 methyltransferase-related protein [Senna tora]	XXXXXXX		0.795268	2.46954	28.9776	0.00041632	0.00478373	137.023	0.734129	0.171236	2.8916e-06	3.1479e-05
Leryth_001234	*	XP_019154061.1 PREDICTED: uncharacterized protein LOC109150572 [Ipomoea nil]	XXXXXXX		0.0913727	6.25379	2.35245	0.158855	0.305786	1907.2	0.0827246	0.0718169	0.238158	0.422726
Leryth_001235	*	KAA8516269.1 hypothetical protein F0562_016562 [Nyssa sinensis]	XXXXXXX		-0.006752	3.96662	0.00615377	0.93916	0.964666	389.017	-0.0102744	0.0976642	0.911209	0.951643
Leryth_001236	sp|O65731|RS5_CICAR 40S ribosomal protein S5 (Fragment) OS=Cicer arietinum OX=3827 GN=RPS5 PE=2 SV=1	XP_009620036.1 40S ribosomal protein S5 [Nicotiana tomentosiformis]	RP-S5e, RPS5; small subunit ribosomal protein S5e	K02989	-0.188909	7.91004	2.37201	0.157352	0.304139	6013.53	-0.169553	0.123992	0.137018	0.288454
Leryth_001239	sp|O49044|SODC2_MESCR Superoxide dismutase [Cu-Zn] 2 OS=Mesembryanthemum crystallinum OX=3544 GN=SODCC.2 PE=2 SV=1	XP_034898013.1 superoxide dismutase [Cu-Zn] 2-like [Populus alba]	SOD1; superoxide dismutase, Cu-Zn family [EC:1.15.1.1]	K04565	0.350518	3.51484	13.9014	0.00456213	0.0256862	283.98	0.321856	0.10699	0.00147101	0.00783753
Leryth_001240	*	XP_009587512.1 uncharacterized protein LOC104085226 isoform X1 [Nicotiana tomentosiformis]	XXXXXXX		0.419956	-0.252432	2.59036	0.141374	0.283074	19.044	0.219496	0.276998	0.231811	0.414929
Leryth_001242	sp|P37122|C76A2_SOLME Cytochrome P450 76A2 OS=Solanum melongena OX=4111 GN=CYP76A2 PE=2 SV=1	AZU97072.1 cytochrome P450 [Arnebia euchroma]	CYP76A; cytochrome P450 family 76 subfamily A	K22983	3.45783	6.7045	158.235	1.0895e-06	0.00010659	2607.37	3.41861	0.251008	1.7416e-43	5.8018e-41
Leryth_001243	sp|P37122|C76A2_SOLME Cytochrome P450 76A2 OS=Solanum melongena OX=4111 GN=CYP76A2 PE=2 SV=1	AZU97072.1 cytochrome P450 [Arnebia euchroma]	CYP76A; cytochrome P450 family 76 subfamily A	K22983	1.07654	6.33043	49.0934	7.581e-05	0.00150623	2010.83	1.02985	0.165173	4.6684e-11	1.112e-09
Leryth_001244	sp|P37121|C76A1_SOLME Cytochrome P450 76A1 (Fragment) OS=Solanum melongena OX=4111 GN=CYP76A1 PE=2 SV=1	AZU97072.1 cytochrome P450 [Arnebia euchroma]	CYP76A; cytochrome P450 family 76 subfamily A	K22983	0.159691	4.44115	2.98614	0.117445	0.249524	541.489	0.141137	0.105992	0.159492	0.321793
Leryth_001245	sp|O80582|FBK46_ARATH F-box/kelch-repeat protein At2g44130 OS=Arabidopsis thaliana OX=3702 GN=At2g44130 PE=2 SV=2	GFY93589.1 hypothetical protein Acr_09g0000350 [Actinidia rufa]	XXXXXXX		-0.56119	3.32962	5.82693	0.0392952	0.117668	249.064	-0.440991	0.240404	0.0194796	0.0667179
Leryth_001247	sp|Q7Z2Z2|EFL1_HUMAN Elongation factor-like GTPase 1 OS=Homo sapiens OX=9606 GN=EFL1 PE=1 SV=2	XP_027160235.1 elongation factor-like GTPase 1 [Coffea eugenioides]	RIA1; ribosome assembly protein 1 [EC:3.6.5.-]	K14536	-0.0531825	5.36583	1.20718	0.299918	0.4684	1029.46	-0.0563082	0.0570242	0.314101	0.505646
Leryth_001248	sp|Q6YZ52|KN7D_ORYSJ Kinesin-like protein KIN-7D, chloroplastic OS=Oryza sativa subsp. japonica OX=39947 GN=KIN7D PE=1 SV=2	XP_019186806.1 PREDICTED: kinesin-like protein KIN-7K, chloroplastic isoform X1 [Ipomoea nil]	CENPE; centromeric protein E	K11498	-0.247059	6.52265	29.5375	0.00038873	0.00456592	2298.2	-0.247184	0.0516657	1.2338e-06	1.4491e-05
Leryth_001249	sp|O04659|PP398_ARATH Pentatricopeptide repeat-containing protein At5g27110 OS=Arabidopsis thaliana OX=3702 GN=PCMP-E14 PE=2 SV=2	KAA8544572.1 hypothetical protein F0562_022569 [Nyssa sinensis]	XXXXXXX		-0.101403	4.61683	3.33712	0.100417	0.224068	611.712	-0.103138	0.0692064	0.128901	0.276086
Leryth_001250	sp|Q43291|RL211_ARATH 60S ribosomal protein L21-1 OS=Arabidopsis thaliana OX=3702 GN=RPL21A PE=2 SV=2	XP_019243085.1 PREDICTED: 60S ribosomal protein L21-1 [Nicotiana attenuata]	RP-L21e, RPL21; large subunit ribosomal protein L21e	K02889	-0.0324586	5.90474	0.0993715	0.759714	0.851728	1496.26	-0.0334262	0.109922	0.746109	0.856745
Leryth_001251	sp|Q8LB33|FB330_ARATH F-box protein At3g58530 OS=Arabidopsis thaliana OX=3702 GN=At3g58530 PE=2 SV=1	XP_027069373.1 F-box protein At3g58530-like isoform X4 [Coffea arabica]	FBXL2_20; F-box and leucine-rich repeat protein 2/20	K10268	0.0200147	4.04479	0.0460162	0.834844	0.901261	410.985	0.0146353	0.106338	0.885421	0.93734
Leryth_001252	sp|P93749|Y2197_ARATH Probable protein kinase At2g41970 OS=Arabidopsis thaliana OX=3702 GN=At2g41970 PE=2 SV=1	XP_009594543.1 probable protein kinase At2g41970 [Nicotiana tomentosiformis]	XXXXXXX		-0.667797	2.53583	6.17706	0.0347318	0.107879	142.441	-0.508248	0.285106	0.0162321	0.0575996
Leryth_001253	*	XXXXXXX	XXXXXXX		-0.242	3.14259	4.33214	0.0665662	0.169215	218.999	-0.218527	0.129164	0.0652561	0.168816
Leryth_001254	sp|Q9M2P4|SINA2_ARATH E3 ubiquitin-protein ligase SINAT2 OS=Arabidopsis thaliana OX=3702 GN=SINAT2 PE=1 SV=1	XP_017255011.1 PREDICTED: E3 ubiquitin-protein ligase SINAT2 [Daucus carota subsp. sativus]	SIAH1; E3 ubiquitin-protein ligase SIAH1 [EC:2.3.2.27]	K04506	0.0786996	5.52496	1.19677	0.301889	0.47053	1149.81	0.0686872	0.0828928	0.392456	0.583817
Leryth_001255	sp|Q9FG37|GACP3_ARATH Gamma-tubulin complex component 3 OS=Arabidopsis thaliana OX=3702 GN=GCP3 PE=1 SV=1	PIM97651.1 Gamma-tubulin complex, DGRIP91/SPC98 component [Handroanthus impetiginosus]	TUBGCP3, GCP3; gamma-tubulin complex component 3	K16570	-0.278707	5.21623	5.7882	0.0393052	0.117682	927.67	-0.252536	0.127117	0.0309611	0.0958535
Leryth_001256	sp|Q55DB6|AHSA_DICDI Activator of 90 kDa heat shock protein ATPase homolog OS=Dictyostelium discoideum OX=44689 GN=ahsa PE=2 SV=1	XP_006362210.1 PREDICTED: activator of 90 kDa heat shock protein ATPase homolog [Solanum tuberosum]	XXXXXXX		-0.109547	5.80936	1.66175	0.228955	0.39237	1400.39	-0.10613	0.0941991	0.238678	0.423108
Leryth_001257	sp|Q9FG35|TBR_ARATH Protein trichome birefringence OS=Arabidopsis thaliana OX=3702 GN=TBR PE=1 SV=1	GER25929.1 hypothetical protein STAS_01543 [Striga asiatica]	XXXXXXX		0.460359	2.82977	3.75946	0.0844086	0.199413	176.27	0.326124	0.23731	0.0730495	0.183199
Leryth_001258	sp|P46665|HAT14_ARATH Homeobox-leucine zipper protein HAT14 OS=Arabidopsis thaliana OX=3702 GN=HAT14 PE=2 SV=3	XP_027066527.1 homeobox-leucine zipper protein HOX11 [Coffea arabica]	HD-ZIP; homeobox-leucine zipper protein	K09338	-0.169427	2.7468	0.881342	0.371918	0.539951	165.591	-0.13039	0.175917	0.382368	0.574402
Leryth_001259	*	XP_028056400.1 breast cancer type 1 susceptibility protein homolog [Camellia sinensis]	RNF5; E3 ubiquitin-protein ligase RNF5 [EC:2.3.2.27]	K10666	-0.0266829	3.645	0.084095	0.778278	0.863415	311.134	-0.0286752	0.104674	0.771425	0.871953
Leryth_001260	sp|Q9AYE4|LST8_ORYSJ Target of rapamycin complex subunit LST8 OS=Oryza sativa subsp. japonica OX=39947 GN=LST8 PE=1 SV=1	PWA67762.1 transducin/WD40 repeat-like superfamily protein [Artemisia annua]	MLST8, GBL; target of rapamycin complex subunit LST8	K08266	0.0594038	5.08167	1.11248	0.318557	0.488014	845.162	0.0522345	0.0682527	0.434448	0.622452
Leryth_001261	sp|Q93YF5|SUVH1_TOBAC Histone-lysine N-methyltransferase, H3 lysine-9 specific SUVH1 OS=Nicotiana tabacum OX=4097 GN=SUVH1 PE=1 SV=1	XP_027070648.1 histone-lysine N-methyltransferase, H3 lysine-9 specific SUVH1-like [Coffea arabica]	SUVH1; [histone H3]-lysine9 N-dimethyltransferase [EC:2.1.1.368]	K24405	0.030139	6.34004	0.358562	0.563813	0.707862	2024.32	0.0240819	0.0568864	0.669283	0.806051
Leryth_001263	*	XXXXXXX	XXXXXXX		0.555137	0.463349	2.16827	0.174379	0.325689	32.9291	0.246141	0.319286	0.186967	0.357668
Leryth_001265	sp|F4J3G5|CTPA3_ARATH Carboxyl-terminal-processing peptidase 3, chloroplastic OS=Arabidopsis thaliana OX=3702 GN=CTPA3 PE=3 SV=1	XP_010279019.1 PREDICTED: carboxyl-terminal-processing peptidase 3, chloroplastic isoform X2 [Nelumbo nucifera]	E3.4.21.102, prc, ctpA; carboxyl-terminal processing protease [EC:3.4.21.102]	K03797	0.235165	0.984137	0.714512	0.419472	0.585494	47.7423	0.125883	0.238291	0.463159	0.647144
Leryth_001266	*	XXXXXXX	XXXXXXX		-0.813996	4.83273	11.8892	0.00804831	0.0384259	710.104	-0.712256	0.243598	0.00049571	0.00310295
Leryth_001267	sp|B2RYN7|SPAST_RAT Spastin OS=Rattus norvegicus OX=10116 GN=Spast PE=1 SV=1	TYI17988.1 hypothetical protein ES332_A07G060800v1 [Gossypium tomentosum]	XXXXXXX		-0.0404751	-1.05499	0.0136225	0.909603	0.947089	10.0549	-0.0152277	0.272608	0.921036	0.957289
Leryth_001268	sp|Q6ZPJ0|TEX2_MOUSE Testis-expressed protein 2 OS=Mus musculus OX=10090 GN=Tex2 PE=1 SV=2	KAA8527964.1 hypothetical protein F0562_035167 [Nyssa sinensis]	XXXXXXX		-0.0217406	5.5855	0.0651047	0.804237	0.880996	1199.57	-0.029281	0.0982177	0.79726	0.887014
Leryth_001270	*	XP_006347386.1 PREDICTED: uncharacterized protein LOC102600801 [Solanum tuberosum]	XXXXXXX		-0.12465	4.31518	3.25134	0.104271	0.229967	495.794	-0.123558	0.0825583	0.121627	0.265161
Leryth_001271	sp|Q50EK6|C72B1_PINTA Abietadienol/abietadienal oxidase OS=Pinus taeda OX=3352 GN=CYP720B1 PE=1 SV=1	XP_027125270.1 abietadienol/abietadienal oxidase [Coffea arabica]	XXXXXXX		0.0894628	2.2471	0.171267	0.688507	0.802981	116.576	0.0570531	0.194548	0.718275	0.838927
Leryth_001272	sp|Q921I2|KLDC4_MOUSE Kelch domain-containing protein 4 OS=Mus musculus OX=10090 GN=Klhdc4 PE=2 SV=2	KAA8540720.1 hypothetical protein F0562_024361 [Nyssa sinensis]	XXXXXXX		-0.125586	5.29	4.01916	0.0753994	0.184318	976.45	-0.125223	0.0726774	0.0770088	0.190329
Leryth_001274	sp|Q5RJC5|C3H67_ARATH Zinc finger CCCH domain-containing protein 67 OS=Arabidopsis thaliana OX=3702 GN=At5g63260 PE=2 SV=2	PHU16540.1 Zinc finger CCCH domain-containing protein 43 [Capsicum chinense]	XXXXXXX		-0.0056225	4.43038	0.00214759	0.964032	0.979534	537.431	-0.0088292	0.127596	0.939197	0.967066
Leryth_001275	sp|Q56Y74|MORC6_ARATH Protein MICRORCHIDIA 6 OS=Arabidopsis thaliana OX=3702 GN=MORC6 PE=1 SV=1	XP_011071897.1 protein MICRORCHIDIA 6 [Sesamum indicum]	XXXXXXX		0.347392	-1.01293	0.775437	0.401045	0.568265	10.3485	0.109968	0.29336	0.489498	0.668671
Leryth_001276	*	XP_006347418.1 PREDICTED: probable UDP-N-acetylglucosamine--peptide N-acetylglucosaminyltransferase SPINDLY isoform X2 [Solanum tuberosum]	XXXXXXX		0.234054	4.67986	18.4248	0.00193099	0.0141146	639.303	0.22229	0.0683926	0.0008746	0.00504065
Leryth_001277	sp|Q9C5M8|PLY18_ARATH Probable pectate lyase 18 OS=Arabidopsis thaliana OX=3702 GN=At4g24780 PE=2 SV=2	XP_019265419.1 PREDICTED: probable pectate lyase 18 [Nicotiana attenuata]	pel; pectate lyase [EC:4.2.2.2]	K01728	0.217774	6.4546	0.377541	0.555405	0.701449	2190.05	0.0873186	0.265188	0.603143	0.756887
Leryth_001278	sp|Q9FMK7|BT1_ARATH BTB/POZ and TAZ domain-containing protein 1 OS=Arabidopsis thaliana OX=3702 GN=BT1 PE=1 SV=1	XP_027168539.1 BTB/POZ and TAZ domain-containing protein 1-like [Coffea eugenioides]	XXXXXXX		-1.8487	3.021	9.04659	0.0161947	0.0631103	198.033	-1.23443	0.844316	0.00461024	0.0205377
Leryth_001279	sp|P51567|AFC2_ARATH Serine/threonine-protein kinase AFC2 OS=Arabidopsis thaliana OX=3702 GN=AFC2 PE=1 SV=1	XP_002511301.1 serine/threonine-protein kinase AFC2 isoform X1 [Ricinus communis]	E2.7.12.1; dual-specificity kinase [EC:2.7.12.1]	K08287	0.0430672	5.3785	0.357357	0.564457	0.708505	1038.97	0.035602	0.0857775	0.6681	0.805118
Leryth_001280	sp|Q9FGS4|NADA_ARATH Quinolinate synthase, chloroplastic OS=Arabidopsis thaliana OX=3702 GN=QS PE=1 SV=1	XP_027126515.1 quinolinate synthase, chloroplastic-like [Coffea arabica]	nadA; quinolinate synthase [EC:2.5.1.72]	K03517	0.845384	4.44273	8.95939	0.0165645	0.064159	542.352	0.69488	0.285936	0.00213558	0.0107389
Leryth_001282	sp|Q8H5F8|ADPRM_ORYSJ Manganese-dependent ADP-ribose/CDP-alcohol diphosphatase OS=Oryza sativa subsp. japonica OX=39947 GN=Os07g0688000 PE=2 SV=1	XP_022893007.1 manganese-dependent ADP-ribose/CDP-alcohol diphosphatase-like [Olea europaea var. sylvestris]	ADPRM; manganese-dependent ADP-ribose/CDP-alcohol diphosphatase [EC:3.6.1.13 3.6.1.16 3.6.1.53]	K01517	0.0429991	0.0352892	0.020173	0.890129	0.935136	23.5234	0.0170375	0.24475	0.919525	0.956729
Leryth_001283	sp|M1BJF6|JOKA2_SOLTU Protein JOKA2 OS=Solanum tuberosum OX=4113 GN=JOKA2 PE=1 SV=1	XP_027123060.1 protein NBR1 homolog isoform X1 [Coffea arabica]	NBR1; next to BRCA1 gene 1 protein	K17987	0.171426	7.20403	11.0739	0.00861322	0.0402263	3686.52	0.162558	0.0548795	0.00264827	0.0129122
Leryth_001284	sp|Q9STK5|PP269_ARATH Pentatricopeptide repeat-containing protein At3g48250, chloroplastic OS=Arabidopsis thaliana OX=3702 GN=At3g48250 PE=2 SV=1	XP_009782591.1 PREDICTED: pentatricopeptide repeat-containing protein At3g48250, chloroplastic [Nicotiana sylvestris]	XXXXXXX		-0.174536	4.12244	1.78149	0.214177	0.375339	433.211	-0.153093	0.136826	0.218207	0.398418
Leryth_001286	sp|P49637|R27A3_ARATH 60S ribosomal protein L27a-3 OS=Arabidopsis thaliana OX=3702 GN=RPL27AC PE=2 SV=2	XP_011086628.1 60S ribosomal protein L27a-3 [Sesamum indicum]	RP-L27Ae, RPL27A; large subunit ribosomal protein L27Ae	K02900	-0.0245595	7.16345	0.0646459	0.804912	0.881307	3583.11	-0.0269164	0.101117	0.779141	0.876357
Leryth_001288	sp|Q07121|AMO1_ARTS1 Primary amine oxidase OS=Arthrobacter sp. (strain P1) OX=47915 GN=maoI PE=1 SV=1	XP_011071936.1 uncharacterized protein LOC105157267 [Sesamum indicum]	AOC3, AOC2, tynA; primary-amine oxidase [EC:1.4.3.21]	K00276	-0.193118	7.21158	6.33637	0.0324889	0.103145	3705.99	-0.187054	0.0844892	0.0216878	0.0726269
Leryth_001289	sp|Q45GQ7|POHS1_ARATH Protein POOR HOMOLOGOUS SYNAPSIS 1 OS=Arabidopsis thaliana OX=3702 GN=PHS1 PE=1 SV=1	XP_021654849.1 protein POOR HOMOLOGOUS SYNAPSIS 1 isoform X1 [Hevea brasiliensis]	XXXXXXX		0.0399401	0.462697	0.0391797	0.847415	0.908855	32.6363	0.0217373	0.206894	0.894316	0.942455
Leryth_001290	sp|Q9ZSZ8|FIP37_ARATH FKBP12-interacting protein of 37 kDa OS=Arabidopsis thaliana OX=3702 GN=FIP37 PE=1 SV=1	PKI37929.1 hypothetical protein CRG98_041704 [Punica granatum]	WTAP; pre-mRNA-splicing regulator WTAP	K22824	-0.212408	5.18395	11.6514	0.00750756	0.036561	907.141	-0.209259	0.0730866	0.00326095	0.0153666
Leryth_001291	sp|Q94A02|TAR2_ARATH Tryptophan aminotransferase-related protein 2 OS=Arabidopsis thaliana OX=3702 GN=TAR2 PE=2 SV=1	XP_022885334.1 tryptophan aminotransferase-related protein 2-like isoform X1 [Olea europaea var. sylvestris]	TAA1; L-tryptophan---pyruvate aminotransferase [EC:2.6.1.99]	K16903	-0.638697	2.87936	14.0423	0.00442993	0.0251443	181.869	-0.569646	0.191004	0.00063408	0.00382659
Leryth_001292	sp|F4JTS8|NOV_ARATH Protein NO VEIN OS=Arabidopsis thaliana OX=3702 GN=NOV PE=1 SV=1	CAA2996095.1 Hypothetical predicted protein [Olea europaea subsp. europaea]	XXXXXXX		-0.11261	6.2784	4.77251	0.056223	0.150532	1939.89	-0.114136	0.0611148	0.057112	0.152799
Leryth_001293	*	XP_009765462.1 PREDICTED: uncharacterized protein LOC104217006 [Nicotiana sylvestris]	XXXXXXX		-0.374278	5.12119	12.4835	0.00620372	0.0320173	868.34	-0.350356	0.118306	0.00150077	0.00796672
Leryth_001294	sp|F4JSH1|APY7_ARATH Probable apyrase 7 OS=Arabidopsis thaliana OX=3702 GN=APY7 PE=2 SV=1	XP_011071932.1 probable apyrase 7 [Sesamum indicum]	XXXXXXX		-0.079288	4.22549	1.37857	0.269955	0.437633	465.804	-0.0796282	0.0799169	0.303058	0.493865
Leryth_001295	sp|Q9SB63|MOS1_ARATH Protein MODIFIER OF SNC1 1 OS=Arabidopsis thaliana OX=3702 GN=MOS1 PE=1 SV=2	XP_027123921.1 protein MODIFIER OF SNC1 1-like [Coffea arabica]	XXXXXXX		-0.157739	7.00474	10.655	0.00954194	0.0433327	3210.69	-0.159913	0.0492647	0.00102088	0.00575807
Leryth_001296	*	XP_009763845.1 PREDICTED: uncharacterized protein LOC104215685 [Nicotiana sylvestris]	XXXXXXX		-0.087842	4.34358	1.9905	0.191322	0.346679	505.732	-0.0876904	0.0747413	0.228042	0.410318
Leryth_001297	sp|Q9FXT6|PEX14_ARATH Peroxisomal membrane protein PEX14 OS=Arabidopsis thaliana OX=3702 GN=PEX14 PE=1 SV=2	XP_011071848.1 peroxisomal membrane protein PEX14 [Sesamum indicum]	PEX14; peroxin-14	K13343	0.419211	6.11676	43.0995	9.5171e-05	0.0017346	1734.14	0.401573	0.0776415	1.0213e-07	1.4812e-06
Leryth_001298	sp|Q9M3G7|ATM_ARATH Serine/threonine-protein kinase ATM OS=Arabidopsis thaliana OX=3702 GN=ATM PE=1 SV=1	XP_027168954.1 serine/threonine-protein kinase ATM [Coffea eugenioides]	IAH1; isoamyl acetate esterase [EC:3.1.1.112]	K23978	0.108301	7.42921	4.61853	0.0595942	0.156998	4309.58	0.101339	0.0495221	0.0384658	0.113258
Leryth_001299	sp|Q94AT5|EXEC2_ARATH Protein EXECUTER 2, chloroplastic OS=Arabidopsis thaliana OX=3702 GN=EX2 PE=2 SV=1	XP_009601214.1 protein EXECUTER 2, chloroplastic [Nicotiana tomentosiformis]	XXXXXXX		0.0104778	5.27868	0.0416343	0.842778	0.905765	969.05	0.00480352	0.0624361	0.938117	0.966644
Leryth_001300	*	XP_011071826.1 uncharacterized protein LOC105157190 isoform X1 [Sesamum indicum]	XXXXXXX		-0.264748	3.67845	6.71329	0.0287574	0.0946898	317.986	-0.245435	0.114363	0.0217568	0.0727791
Leryth_001301	sp|Q9SU63|AL2B4_ARATH Aldehyde dehydrogenase family 2 member B4, mitochondrial OS=Arabidopsis thaliana OX=3702 GN=ALDH2B4 PE=1 SV=1	KAA8542654.1 hypothetical protein F0562_023847 [Nyssa sinensis]	ALDH; aldehyde dehydrogenase (NAD+) [EC:1.2.1.3]	K00128	0.0145795	7.71039	0.0666604	0.801968	0.879546	5237.18	0.0090277	0.0540811	0.864075	0.924716
Leryth_001302	sp|Q6Z808|RAC3_ORYSJ Rac-like GTP-binding protein 3 OS=Oryza sativa subsp. japonica OX=39947 GN=RAC3 PE=2 SV=1	XP_019197235.1 PREDICTED: rac-like GTP-binding protein ARAC8 [Ipomoea nil]	RAC1; Ras-related C3 botulinum toxin substrate 1	K04392	0.187334	3.94726	6.45786	0.0312239	0.100275	383.975	0.169876	0.0882061	0.0453909	0.12835
Leryth_001304	*	CBI15097.3 unnamed protein product, partial [Vitis vinifera]	XXXXXXX		-0.168203	5.90287	2.32415	0.161699	0.309541	1494.57	-0.147567	0.119151	0.169186	0.334784
Leryth_001306	sp|Q9S7Q2|PP124_ARATH Pentatricopeptide repeat-containing protein At1g74850, chloroplastic OS=Arabidopsis thaliana OX=3702 GN=PTAC2 PE=2 SV=1	KAF5933450.1 hypothetical protein HYC85_029621 [Camellia sinensis]	XXXXXXX		-0.102353	3.88827	1.42862	0.262004	0.429427	368.257	-0.100479	0.0963918	0.280101	0.470474
Leryth_001307	sp|F4HVS0|BTSL2_ARATH Zinc finger protein BRUTUS-like At1g74770 OS=Arabidopsis thaliana OX=3702 GN=At1g74770 PE=2 SV=1	XP_022885276.1 zinc finger protein BRUTUS-like At1g74770 isoform X1 [Olea europaea var. sylvestris]	K16276, BTS; zinc finger protein-like protein	K16276	0.343652	6.85963	9.1538	0.0142717	0.0576334	2903.03	0.307626	0.12394	0.00747446	0.030693
Leryth_001308	sp|Q8GYP6|PPR49_ARATH Pentatricopeptide repeat-containing protein At1g18900 OS=Arabidopsis thaliana OX=3702 GN=At1g18900 PE=2 SV=1	XP_015879483.2 pentatricopeptide repeat-containing protein At1g74750-like [Ziziphus jujuba]	XXXXXXX		-0.321402	-0.427225	0.80838	0.391613	0.559435	16.6033	-0.127485	0.280373	0.447114	0.633556
Leryth_001309	sp|Q8GYP6|PPR49_ARATH Pentatricopeptide repeat-containing protein At1g18900 OS=Arabidopsis thaliana OX=3702 GN=At1g18900 PE=2 SV=1	KAA8542372.1 hypothetical protein F0562_023492 [Nyssa sinensis]	XXXXXXX		-0.0841176	-0.967294	0.0644515	0.805198	0.881463	10.873	-0.0297299	0.269692	0.849864	0.917582
Leryth_001310	sp|Q9LS40|ASPG1_ARATH Protein ASPARTIC PROTEASE IN GUARD CELL 1 OS=Arabidopsis thaliana OX=3702 GN=ASPG1 PE=1 SV=1	PHT47189.1 Protein ASPARTIC PROTEASE IN GUARD CELL 1 [Capsicum baccatum]	APF2; aspartyl protease family protein [EC:3.4.23.-]	K22683	0.200529	5.99999	1.30919	0.283738	0.452007	1599.21	0.153411	0.164949	0.28514	0.47599
Leryth_001311	sp|Q9SX29|CLPS1_ARATH ATP-dependent Clp protease adapter protein CLPS1, chloroplastic OS=Arabidopsis thaliana OX=3702 GN=CPLS1 PE=1 SV=1	KAB1212653.1 ATP-dependent Clp protease adapter protein ClpS [Morella rubra]	clpS; ATP-dependent Clp protease adaptor protein ClpS	K06891	0.153088	5.29823	3.03972	0.114618	0.245602	982.274	0.136119	0.0988971	0.149256	0.306685
Leryth_001312	sp|Q9LS39|CCR4C_ARATH Carbon catabolite repressor protein 4 homolog 3 OS=Arabidopsis thaliana OX=3702 GN=CCR4-3 PE=2 SV=2	XP_034673930.1 carbon catabolite repressor protein 4 homolog 3 [Vitis riparia]	XXXXXXX		-0.460622	3.17488	18.8706	0.00178881	0.0133858	223.599	-0.43458	0.124636	0.00018304	0.00130592
Leryth_001313	*	XP_034672742.1 uncharacterized protein LOC117904307 isoform X4 [Vitis riparia]	XXXXXXX		-0.617684	4.07829	14.9607	0.00380646	0.0226807	420.076	-0.559889	0.175164	0.00032722	0.0021621
Leryth_001315	*	XP_027102347.1 uncharacterized protein LOC113723464 [Coffea arabica]	XXXXXXX		-0.407615	3.77262	13.2193	0.00527522	0.0286587	339.472	-0.379987	0.123439	0.00093333	0.00532951
Leryth_001316	sp|Q9C658|DCP5_ARATH Protein decapping 5 OS=Arabidopsis thaliana OX=3702 GN=DCP5 PE=1 SV=1	XP_024994427.1 protein decapping 5 isoform X1 [Cynara cardunculus var. scolymus]	LSM14, RAP55, SCD6; protein LSM14	K18749	-0.0079801	3.38913	0.00428944	0.949187	0.971212	260.194	-0.01011	0.129561	0.931657	0.962822
Leryth_001318	*	XP_009792073.1 PREDICTED: uncharacterized protein LOC104239200 [Nicotiana sylvestris]	XXXXXXX		-0.840364	4.50243	13.911	0.00518736	0.0283233	564.213	-0.745595	0.235697	0.00021122	0.00147769
Leryth_001319	sp|O82796|SERC_ARATH Phosphoserine phosphatase, chloroplastic OS=Arabidopsis thaliana OX=3702 GN=PSP PE=1 SV=2	PIN11720.1 Phosphoserine phosphatase [Handroanthus impetiginosus]	serB, PSPH; phosphoserine phosphatase [EC:3.1.3.3]	K01079	0.172493	6.6562	4.93343	0.0529509	0.144221	2521.2	0.157032	0.0888146	0.0661153	0.170306
Leryth_001320	sp|Q9C907|GDPD5_ARATH Glycerophosphodiester phosphodiesterase GDPD5 OS=Arabidopsis thaliana OX=3702 GN=GDPD5 PE=2 SV=1	PIN00032.1 Glycerophosphoryl diester phosphodiesterase [Handroanthus impetiginosus]	E3.1.4.46, glpQ, ugpQ; glycerophosphoryl diester phosphodiesterase [EC:3.1.4.46]	K01126	0.023091	7.17958	0.055895	0.818306	0.890013	3624.69	0.0173955	0.104805	0.865591	0.925334
Leryth_001321	sp|Q9FZ81|RBL12_ARATH RHOMBOID-like protein 12, mitochondrial OS=Arabidopsis thaliana OX=3702 GN=RBL12 PE=2 SV=1	AIY60669.1 rhomboid protein Ilepu_PARL, partial [Ilex purpurea]	XXXXXXX		-0.133506	2.59578	1.16058	0.308887	0.478322	149.207	-0.115204	0.134606	0.347896	0.540035
Leryth_001322	sp|Q9C6A1|MTEFE_ARATH Transcription termination factor MTERF15, mitochondrial OS=Arabidopsis thaliana OX=3702 GN=MTERF15 PE=2 SV=1	XP_027123378.1 transcription termination factor MTERF15, mitochondrial-like isoform X5 [Coffea arabica]	XXXXXXX		-0.214647	3.39842	5.9616	0.0368122	0.112439	261.775	-0.201319	0.104336	0.0413513	0.119815
Leryth_001323	sp|Q9SD84|PDCB2_ARATH PLASMODESMATA CALLOSE-BINDING PROTEIN 2 OS=Arabidopsis thaliana OX=3702 GN=PDCB2 PE=1 SV=1	XP_004299305.1 PREDICTED: PLASMODESMATA CALLOSE-BINDING PROTEIN 3 [Fragaria vesca subsp. vesca]	XXXXXXX		-0.278716	3.05828	3.20142	0.106601	0.233301	206.144	-0.235021	0.159873	0.0933418	0.218926
Leryth_001325	sp|Q9SGA8|U83A1_ARATH UDP-glycosyltransferase 83A1 OS=Arabidopsis thaliana OX=3702 GN=UGT83A1 PE=2 SV=1	CBI15142.3 unnamed protein product, partial [Vitis vinifera]	XXXXXXX		-0.0340886	4.50022	0.264049	0.619513	0.752127	564.29	-0.0373995	0.0797955	0.627217	0.775328
Leryth_001326	sp|Q9S7P9|SNP33_ARATH SNAP25 homologous protein SNAP33 OS=Arabidopsis thaliana OX=3702 GN=SNAP33 PE=1 SV=1	XP_027125376.1 uncharacterized protein LOC113741917 [Coffea arabica]	SCAPER; S phase cyclin A-associated protein in the endoplasmic reticulum	K24869	0.221353	6.75031	19.1845	0.0016963	0.0128604	2691.24	0.211633	0.0580097	0.00021034	0.00147349
Leryth_001327	*	XP_021286105.1 transcription factor PIF7 [Herrania umbratica]	XXXXXXX		0.330225	-0.628094	0.583713	0.464077	0.624621	13.9846	0.103547	0.292601	0.512427	0.687629
Leryth_001328	sp|F4ICB6|IBS1_ARATH Protein IMPAIRED IN BABA-INDUCED STERILITY 1 OS=Arabidopsis thaliana OX=3702 GN=IBS1 PE=3 SV=1	PSR89679.1 Serine/threonine-protein kinase [Actinidia chinensis var. chinensis]	XXXXXXX		-0.0254745	5.42918	0.0468887	0.833381	0.90025	1075.96	-0.0259435	0.123237	0.817915	0.899412
Leryth_001329	sp|Q852L0|HD16N_ORYSJ Casein kinase 1-like protein HD16 OS=Oryza sativa subsp. japonica OX=39947 GN=HD16 PE=1 SV=1	XP_024983127.1 casein kinase 1-like protein HD16 [Cynara cardunculus var. scolymus]	XXXXXXX		0.04684	6.24379	1.14147	0.312676	0.482003	1893.58	0.0403803	0.0498295	0.412795	0.603406
Leryth_001330	sp|D3UAG0|U71K1_MALDO UDP-glycosyltransferase 71K1 OS=Malus domestica OX=3750 GN=UGT71K1 PE=1 SV=1	BBC62109.1 glucosyltransferase 9 [Nemophila menziesii]	XXXXXXX		-0.487163	5.99463	4.57628	0.063664	0.164657	1593.64	-0.388816	0.218911	0.0274459	0.0875108
Leryth_001331	sp|D3UAG0|U71K1_MALDO UDP-glycosyltransferase 71K1 OS=Malus domestica OX=3750 GN=UGT71K1 PE=1 SV=1	BBC62109.1 glucosyltransferase 9 [Nemophila menziesii]	XXXXXXX		-0.448776	3.24425	9.25709	0.0136775	0.055936	234.952	-0.39747	0.162321	0.00566792	0.0243314
Leryth_001333	*	XP_028114577.1 uncharacterized protein LOC114312541 [Camellia sinensis]	XXXXXXX		0.181252	6.17863	7.84367	0.0203431	0.0743183	1809.98	0.168487	0.0763815	0.0234187	0.0772408
Leryth_001334	sp|O81027|HMGCL_ARATH Hydroxymethylglutaryl-CoA lyase, mitochondrial OS=Arabidopsis thaliana OX=3702 GN=HMGCL PE=1 SV=2	XP_012828204.1 PREDICTED: hydroxymethylglutaryl-CoA lyase, mitochondrial-like [Erythranthe guttata]	E4.1.3.4, HMGCL, hmgL; hydroxymethylglutaryl-CoA lyase [EC:4.1.3.4]	K01640	0.361633	5.4623	21.3225	0.00120025	0.0100661	1101.22	0.33865	0.0948548	0.00018997	0.00135
Leryth_001335	*	XXXXXXX	XXXXXXX		0.102178	1.2601	0.326606	0.581409	0.721757	58.211	0.0689024	0.182446	0.652275	0.793958
Leryth_001336	sp|P34893|CH10_ARATH 10 kDa chaperonin, mitochondrial OS=Arabidopsis thaliana OX=3702 GN=CPN10 PE=1 SV=1	XP_012828121.1 PREDICTED: 10 kDa chaperonin-like [Erythranthe guttata]	groES, HSPE1; chaperonin GroES	K04078	-0.0821521	6.09764	0.303275	0.595708	0.733333	1710.64	-0.0713377	0.144255	0.581643	0.741453
Leryth_001337	sp|O22210|MYBC1_ARATH Transcription factor MYBC1 OS=Arabidopsis thaliana OX=3702 GN=MYBC1 PE=1 SV=1	XP_022846372.1 transcription factor MYBC1-like [Olea europaea var. sylvestris]	XXXXXXX		0.887731	4.81029	120.956	1.3882e-06	0.00011998	700.53	0.865195	0.101318	1.7903e-18	9.7648e-17
Leryth_001338	*	XXXXXXX	XXXXXXX		1.145	-0.126293	4.87726	0.0543538	0.14687	21.1053	0.445789	0.562486	0.0448863	0.127315
Leryth_001339	sp|O22203|C98A3_ARATH Cytochrome P450 98A3 OS=Arabidopsis thaliana OX=3702 GN=CYP98A3 PE=1 SV=1	BAC44836.1 cytochrome P-450 [Lithospermum erythrorhizon]	CYP98A, C3'H; 5-O-(4-coumaroyl)-D-quinate 3'-monooxygenase [EC:1.14.14.96]	K09754	0.604814	8.06144	44.8072	8.1914e-05	0.00157933	6680.19	0.578102	0.0995431	1.4189e-09	2.7334e-08
Leryth_001340	sp|O48922|C98A2_SOYBN Cytochrome P450 98A2 OS=Glycine max OX=3847 GN=CYP98A2 PE=2 SV=1	QDF44411.1 caffeoyl-3-(4-hydroxyphenyl)lactate 3-hydroxylase [Phacelia campanularia]	CYP98A, C3'H; 5-O-(4-coumaroyl)-D-quinate 3'-monooxygenase [EC:1.14.14.96]	K09754	0.316013	7.90253	6.31275	0.032847	0.103856	5983.7	0.277253	0.132434	0.02232	0.0742502
Leryth_001341	sp|C0LGK9|Y2242_ARATH Probable LRR receptor-like serine/threonine-protein kinase At2g24230 OS=Arabidopsis thaliana OX=3702 GN=At2g24230 PE=1 SV=1	CDP10226.1 unnamed protein product [Coffea canephora]	XXXXXXX		-0.064512	3.84838	0.389082	0.547993	0.695483	358.403	-0.0624694	0.113751	0.557816	0.723344
Leryth_001343	sp|Q9SKZ2|CAF1G_ARATH Probable CCR4-associated factor 1 homolog 7 OS=Arabidopsis thaliana OX=3702 GN=CAF1-7 PE=2 SV=2	KAB1211897.1 hypothetical protein CJ030_MR5G000958 [Morella rubra]	CNOT7_8, CAF1, POP2; CCR4-NOT transcription complex subunit 7/8	K12581	-0.09041	2.51609	0.464222	0.512506	0.667178	141.134	-0.0790998	0.138941	0.529693	0.701023
Leryth_001344	sp|Q9CAF4|NUP1_ARATH Nuclear pore complex protein NUP1 OS=Arabidopsis thaliana OX=3702 GN=NUP1 PE=1 SV=1	XP_019189631.1 PREDICTED: nuclear pore complex protein NUP1-like isoform X1 [Ipomoea nil]	XXXXXXX		0.0125515	7.30764	0.044277	0.837944	0.903122	3960.96	0.0073576	0.0630264	0.906922	0.949915
Leryth_001346	sp|P42849|UMEC_ARMRU Umecyanin OS=Armoracia rusticana OX=3704 PE=1 SV=1	XP_027067935.1 classical arabinogalactan protein 9-like [Coffea arabica]	XXXXXXX		-0.336622	7.71141	12.8984	0.00565762	0.0300726	5240.38	-0.321919	0.0994351	0.0006776	0.00405532
Leryth_001347	sp|Q38830|IAA12_ARATH Auxin-responsive protein IAA12 OS=Arabidopsis thaliana OX=3702 GN=IAA12 PE=1 SV=1	RXI05712.1 hypothetical protein DVH24_017754 [Malus domestica]	IAA; auxin-responsive protein IAA	K14484	0.389569	5.44205	43.9148	8.8539e-05	0.00166001	1085.67	0.373681	0.0723965	1.1963e-07	1.7144e-06
Leryth_001348	sp|A8MRP4|THNL2_ARATH Thionin-like protein 2 OS=Arabidopsis thaliana OX=3702 GN=At1g12663 PE=3 SV=1	TEY58068.1 hypothetical protein Saspl_004570 [Salvia splendens]	XXXXXXX		-0.0885265	0.145024	0.0607685	0.810719	0.88516	25.468	-0.0360877	0.258973	0.824069	0.903086
Leryth_001349	*	XXXXXXX	XXXXXXX		-0.882533	3.28368	46.5433	7.0673e-05	0.00143002	241.014	-0.847722	0.151552	2.9489e-09	5.3946e-08
Leryth_001350	sp|Q9M2N5|DSLE_ARATH Zinc finger BED domain-containing protein DAYSLEEPER OS=Arabidopsis thaliana OX=3702 GN=HAT PE=1 SV=1	XP_027066767.1 zinc finger BED domain-containing protein DAYSLEEPER-like [Coffea arabica]	XXXXXXX		-0.144713	6.19292	6.30169	0.0328615	0.103886	1827.98	-0.144527	0.0677229	0.0289515	0.0910781
Leryth_001351	sp|Q8RX87|RFS6_ARATH Probable galactinol--sucrose galactosyltransferase 6 OS=Arabidopsis thaliana OX=3702 GN=RFS6 PE=2 SV=2	XP_011078382.1 probable galactinol--sucrose galactosyltransferase 6 [Sesamum indicum]	E2.4.1.82; raffinose synthase [EC:2.4.1.82]	K06617	0.137618	6.53506	1.88648	0.202401	0.360367	2318.22	0.118876	0.110154	0.252428	0.439729
Leryth_001352	sp|A4IFB6|CNO10_BOVIN CCR4-NOT transcription complex subunit 10 OS=Bos taurus OX=9913 GN=CNOT10 PE=2 SV=1	KAA8522986.1 hypothetical protein F0562_009409 [Nyssa sinensis]	CNOT10; CCR4-NOT transcription complex subunit 10	K12607	-0.015312	5.13453	0.0785792	0.785458	0.868186	876.687	-0.0191913	0.0656835	0.766944	0.869082
Leryth_001353	sp|Q7T322|NAA35_DANRE N-alpha-acetyltransferase 35, NatC auxiliary subunit OS=Danio rerio OX=7955 GN=naa35 PE=2 SV=1	XP_020549433.1 N-alpha-acetyltransferase 35, NatC auxiliary subunit isoform X3 [Sesamum indicum]	NAA35, MAK10; N-alpha-acetyltransferase 35, NatC auxiliary subunit	K20823	0.0523425	5.93256	0.783828	0.398608	0.565589	1525.95	0.0453465	0.0699638	0.507726	0.683736
Leryth_001354	sp|Q43845|SPSA_SOLTU Probable sucrose-phosphate synthase OS=Solanum tuberosum OX=4113 GN=SPS PE=2 SV=1	XP_011078416.1 probable sucrose-phosphate synthase 1 [Sesamum indicum]	E2.4.1.14; sucrose-phosphate synthase [EC:2.4.1.14]	K00696	-1.3085	4.37173	125.948	1.167e-06	0.00010854	515.4	-1.28904	0.13572	1.7908e-22	1.3464e-20
Leryth_001355	sp|P60300|CLCG_ARATH Putative chloride channel-like protein CLC-g OS=Arabidopsis thaliana OX=3702 GN=CLC-G PE=1 SV=2	KAA8522971.1 hypothetical protein F0562_009394 [Nyssa sinensis]	CLCN7; chloride channel 7	K05016	0.184933	4.00565	4.78765	0.0559046	0.149995	399.95	0.165917	0.0971025	0.0731465	0.183315
Leryth_001356	*	OVA18705.1 RNA recognition motif domain [Macleaya cordata]	XXXXXXX		-0.0619473	3.91013	0.497617	0.498087	0.65478	373.997	-0.061886	0.0989672	0.511016	0.686757
Leryth_001357	sp|P42620|YQJG_ECOLI Glutathionyl-hydroquinone reductase YqjG OS=Escherichia coli (strain K12) OX=83333 GN=yqjG PE=1 SV=1	RVX07176.1 Glutathionyl-hydroquinone reductase YqjG [Vitis vinifera]	ECM4, yqjG; glutathionyl-hydroquinone reductase [EC:1.8.5.7]	K07393	2.11188	5.04953	29.513	0.00055005	0.00577806	826.829	2.00095	0.353278	8.5976e-10	1.7158e-08
Leryth_001358	sp|Q9LMR3|TYRA2_ARATH Arogenate dehydrogenase 2, chloroplastic OS=Arabidopsis thaliana OX=3702 GN=TYRAAT2 PE=1 SV=1	CAA2963648.1 arogenate dehydrogenase 2, chloroplastic-like [Olea europaea subsp. europaea]	TYRAAT; arogenate dehydrogenase (NADP+), plant [EC:1.3.1.78]	K15227	-0.402679	8.00182	4.65486	0.0602666	0.158078	6411.99	-0.335326	0.183344	0.0315479	0.0972708
Leryth_001360	sp|Q9FZP1|HPSE3_ARATH Heparanase-like protein 3 OS=Arabidopsis thaliana OX=3702 GN=At5g34940 PE=2 SV=2	XP_019230408.1 PREDICTED: heparanase-like protein 3 [Nicotiana attenuata]	HPSE; heparanase [EC:3.2.1.166]	K07964	0.164291	1.44995	0.946894	0.355495	0.525185	66.5427	0.119066	0.17675	0.427541	0.616635
Leryth_001361	sp|Q8GWH3|OS9_ARATH Protein OS-9 homolog OS=Arabidopsis thaliana OX=3702 GN=OS9 PE=1 SV=1	XP_027066933.1 protein OS-9 homolog [Coffea arabica]	OS9; protein OS-9	K10088	0.59157	4.72012	54.6099	3.766e-05	0.0009424	657.93	0.566218	0.100141	4.0618e-09	7.2807e-08
Leryth_001363	sp|F4I9E1|NFD4_ARATH Protein NUCLEAR FUSION DEFECTIVE 4 OS=Arabidopsis thaliana OX=3702 GN=NFD4 PE=3 SV=1	XP_015080874.1 protein NUCLEAR FUSION DEFECTIVE 4-like [Solanum pennellii]	XXXXXXX		-0.0024873	4.30198	0.00048847	0.982841	0.989829	491.565	-0.0064469	0.12145	0.953484	0.97502
Leryth_001365	sp|O49545|BAME1_ARATH Leucine-rich repeat receptor-like serine/threonine-protein kinase BAM1 OS=Arabidopsis thaliana OX=3702 GN=BAM1 PE=1 SV=1	XP_011078689.2 leucine-rich repeat receptor-like protein kinase TDR [Sesamum indicum]	XXXXXXX		-0.549361	5.0542	18.2893	0.00206386	0.0148099	828.905	-0.511446	0.142635	9.5686e-05	0.00074074
Leryth_001366	sp|Q0WQQ1|AGD15_ARATH Probable ADP-ribosylation factor GTPase-activating protein AGD15 OS=Arabidopsis thaliana OX=3702 GN=AGD15 PE=2 SV=1	CDO98576.1 unnamed protein product [Coffea canephora]	SMAP; stromal membrane-associated protein	K12486	0.709023	1.84216	13.5194	0.00494586	0.0272727	87.9962	0.606281	0.222442	0.00124357	0.00680147
Leryth_001367	*	KAF3438406.1 hypothetical protein FNV43_RR21168 [Rhamnella rubrinervis]	XXXXXXX		0.00744009	4.70334	0.00975974	0.923431	0.955211	649.538	0.00150726	0.0870433	0.986408	0.992735
Leryth_001368	sp|Q8LPS2|ACD6_ARATH Protein ACCELERATED CELL DEATH 6 OS=Arabidopsis thaliana OX=3702 GN=ACD6 PE=1 SV=1	KAA8527703.1 hypothetical protein F0562_035428 [Nyssa sinensis]	XXXXXXX		-0.884632	0.65832	19.4933	0.00161095	0.0123925	37.3921	-0.76945	0.264789	0.0004727	0.00298147
Leryth_001370	*	KAA8542168.1 hypothetical protein F0562_023320 [Nyssa sinensis]	XXXXXXX		-0.22428	0.469079	0.404457	0.540353	0.689147	32.5977	-0.100213	0.263658	0.549707	0.717016
Leryth_001371	sp|Q8GYJ4|MIA40_ARATH Mitochondrial intermembrane space import and assembly protein 40 homolog OS=Arabidopsis thaliana OX=3702 GN=MIA40 PE=2 SV=1	XP_034929304.1 mitochondrial intermembrane space import and assembly protein 40 homolog [Populus alba]	MIA40, CHCHD4; mitochondrial intermembrane space import and assembly protein 40	K17782	0.0387144	3.61697	0.183133	0.678576	0.796481	304.754	0.0308599	0.0993133	0.743362	0.855203
Leryth_001372	*	XP_006351493.1 PREDICTED: uncharacterized protein LOC102592352 [Solanum tuberosum]	XXXXXXX		-0.0868636	2.67665	0.254198	0.626033	0.757074	157.563	-0.0691691	0.16729	0.630185	0.777358
Leryth_001373	sp|F4JF21|PTA10_ARATH Protein PLASTID TRANSCRIPTIONALLY ACTIVE 10 OS=Arabidopsis thaliana OX=3702 GN=PTAC10 PE=1 SV=1	XP_009616065.1 protein PLASTID TRANSCRIPTIONALLY ACTIVE 10 [Nicotiana tomentosiformis]	XXXXXXX		-0.118338	4.73361	2.00254	0.190108	0.345101	663.314	-0.114099	0.0952338	0.208595	0.385813
Leryth_001374	sp|P28643|FABG_CUPLA 3-oxoacyl-[acyl-carrier-protein] reductase, chloroplastic OS=Cuphea lanceolata OX=3930 GN=CLKR27 PE=2 SV=1	XP_010677933.1 PREDICTED: 3-oxoacyl-[acyl-carrier-protein] reductase 4 [Beta vulgaris subsp. vulgaris]	fabG, OAR1; 3-oxoacyl-[acyl-carrier protein] reductase [EC:1.1.1.100]	K00059	0.192539	4.72368	10.7346	0.00935652	0.0426694	659.084	0.178748	0.071817	0.0106537	0.0410835
Leryth_001375	sp|Q9FE83|SKIP2_ARATH F-box protein SKIP2 OS=Arabidopsis thaliana OX=3702 GN=SKIP2 PE=1 SV=1	PHU24107.1 hypothetical protein BC332_09214 [Capsicum chinense]	FBXL2_20; F-box and leucine-rich repeat protein 2/20	K10268	-0.223792	3.37365	6.58417	0.0299729	0.0974192	257.019	-0.211687	0.101372	0.0278495	0.0884693
Leryth_001376	sp|Q84P23|4CLL9_ARATH 4-coumarate--CoA ligase-like 9 OS=Arabidopsis thaliana OX=3702 GN=4CLL9 PE=1 SV=2	XP_027122949.1 4-coumarate--CoA ligase-like 9 [Coffea arabica]	4CL; 4-coumarate--CoA ligase [EC:6.2.1.12]	K01904	-0.0158479	4.60424	0.0221204	0.884989	0.931905	606.518	-0.018343	0.115902	0.864978	0.925062
Leryth_001377	sp|B9RAJ0|DNPEP_RICCO Probable aspartyl aminopeptidase OS=Ricinus communis OX=3988 GN=RCOM_1506700 PE=2 SV=2	XP_027153381.1 probable aspartyl aminopeptidase [Coffea eugenioides]	DNPEP; aspartyl aminopeptidase [EC:3.4.11.21]	K01267	0.0813586	6.97365	1.70015	0.224069	0.386711	3141.67	0.0731781	0.0675437	0.269061	0.458241
Leryth_001378	sp|Q9FYH7|VSR6_ARATH Vacuolar-sorting receptor 6 OS=Arabidopsis thaliana OX=3702 GN=VSR6 PE=2 SV=3	XP_016560293.1 PREDICTED: vacuolar-sorting receptor 6-like [Capsicum annuum]	XXXXXXX		0.667117	8.52881	39.9534	0.00012718	0.0020991	9235.91	0.637119	0.113381	4.0873e-09	7.3202e-08
Leryth_001379	*	KAA8528766.1 hypothetical protein F0562_036121 [Nyssa sinensis]	XXXXXXX		0.0639028	5.76988	0.705579	0.422289	0.587836	1363.28	0.0550781	0.0894152	0.523432	0.695827
Leryth_001380	*	CAA2960085.1 Hypothetical predicted protein [Olea europaea subsp. europaea]	XXXXXXX		-0.478886	2.16506	8.62022	0.0162835	0.0633762	110.19	-0.408386	0.186326	0.0103528	0.0401378
Leryth_001381	sp|O82345|BAG6_ARATH BAG family molecular chaperone regulator 6 OS=Arabidopsis thaliana OX=3702 GN=BAG6 PE=1 SV=1	PHU09549.1 hypothetical protein BC332_21409 [Capsicum chinense]	XXXXXXX		-0.836422	9.41759	80.6329	7.7022e-06	0.00033184	17110.8	-0.830134	0.0903768	8.5384e-21	5.6367e-19
Leryth_001383	*	CDP17378.1 unnamed protein product [Coffea canephora]	XXXXXXX		-0.0670712	2.55394	0.245303	0.632061	0.761516	144.978	-0.0591438	0.14184	0.643673	0.787462
Leryth_001385	*	XP_030941029.1 uncharacterized protein LOC115965875 isoform X2 [Quercus lobata]	XXXXXXX		0.0884472	1.80891	0.438002	0.52438	0.676137	85.7419	0.0680306	0.149159	0.610333	0.762656
Leryth_001386	sp|Q9SJM0|CALSA_ARATH Callose synthase 10 OS=Arabidopsis thaliana OX=3702 GN=CALS10 PE=2 SV=5	XP_006351455.1 PREDICTED: callose synthase 10 [Solanum tuberosum]	CALS; callose synthase [EC:2.4.1.-]	K11000	-0.0997909	8.042	3.15831	0.108666	0.236722	6591.53	-0.102465	0.0499289	0.0377216	0.111522
Leryth_001387	sp|Q9STM3|REF6_ARATH Lysine-specific demethylase REF6 OS=Arabidopsis thaliana OX=3702 GN=REF6 PE=1 SV=1	KAA8540727.1 hypothetical protein F0562_024354 [Nyssa sinensis]	XXXXXXX		-0.129462	6.02988	6.0401	0.0358501	0.110153	1632.52	-0.130642	0.06319	0.0351801	0.105696
Leryth_001388	sp|Q9STL8|UFSP_ARATH Probable Ufm1-specific protease OS=Arabidopsis thaliana OX=3702 GN=At3g48380 PE=1 SV=2	XP_022885347.1 probable Ufm1-specific protease isoform X2 [Olea europaea var. sylvestris]	UFSP2; Ufm1-specific protease 2 [EC:3.4.22.-]	K01376	0.137725	5.26664	10.0946	0.0109848	0.047719	961.03	0.128912	0.0540527	0.0155906	0.0558082
Leryth_001390	sp|Q9SY02|PP301_ARATH Pentatricopeptide repeat-containing protein At4g02750 OS=Arabidopsis thaliana OX=3702 GN=PCMP-H24 PE=3 SV=1	XP_027125882.1 pentatricopeptide repeat-containing protein At4g02750 [Coffea arabica]	XXXXXXX		-0.105439	2.12586	0.59913	0.458414	0.619769	107.21	-0.0908523	0.146702	0.48893	0.668485
Leryth_001391	*	XP_016538234.1 PREDICTED: uncharacterized protein LOC107839316 isoform X1 [Capsicum annuum]	XXXXXXX		0.0213638	5.61756	0.178091	0.682748	0.799299	1226.22	0.0157357	0.0612383	0.794296	0.885314
Leryth_001392	sp|Q9M363|B561I_ARATH Cytochrome b561 and DOMON domain-containing protein At3g61750 OS=Arabidopsis thaliana OX=3702 GN=At3g61750 PE=3 SV=1	CDP08679.1 unnamed protein product [Coffea canephora]	XXXXXXX		-0.581625	1.65502	5.60611	0.041592	0.12232	76.9436	-0.428853	0.269206	0.0315191	0.0972336
Leryth_001393	*	KAF2290015.1 hypothetical protein GH714_042376 [Hevea brasiliensis]	XXXXXXX		-0.928719	0.530591	8.65363	0.0161323	0.0629576	34.2007	-0.675785	0.388794	0.00948804	0.0373604
Leryth_001394	sp|Q84WN3|SWT17_ARATH Bidirectional sugar transporter SWEET17 OS=Arabidopsis thaliana OX=3702 GN=SWEET17 PE=1 SV=2	XP_027107795.1 bidirectional sugar transporter SWEET17-like [Coffea arabica]	SLC50A, SWEET; solute carrier family 50 (sugar transporter)	K15382	-1.1878	3.25428	29.1947	0.00043403	0.00490401	236.201	-1.11212	0.237787	2.5225e-07	3.3654e-06
Leryth_001395	sp|Q10LN5|SWT16_ORYSJ Bidirectional sugar transporter SWEET16 OS=Oryza sativa subsp. japonica OX=39947 GN=SWEET16 PE=3 SV=1	PIN05381.1 Multitransmembrane protein [Handroanthus impetiginosus]	SLC50A, SWEET; solute carrier family 50 (sugar transporter)	K15382	-0.0939091	2.1432	0.348161	0.569418	0.712213	108.431	-0.0774912	0.158982	0.577922	0.738789
Leryth_001396	sp|Q84JM4|TPR3_ARATH Topless-related protein 3 OS=Arabidopsis thaliana OX=3702 GN=TPR3 PE=1 SV=1	XP_009766750.1 PREDICTED: topless-related protein 3-like isoform X2 [Nicotiana sylvestris]	XXXXXXX		0.00878787	8.62057	0.0179346	0.896361	0.938997	9844.87	0.00373834	0.0608834	0.95089	0.973551
Leryth_001397	sp|Q9LD55|EIF3A_ARATH Eukaryotic translation initiation factor 3 subunit A OS=Arabidopsis thaliana OX=3702 GN=TIF3A1 PE=1 SV=1	XP_024024658.1 eukaryotic translation initiation factor 3 subunit A-like, partial [Morus notabilis]	EIF3A; translation initiation factor 3 subunit A	K03254	-0.0405723	7.71542	0.457814	0.515361	0.669008	5254.92	-0.044494	0.0571161	0.428946	0.617756
Leryth_001398	sp|F4IL57|KN14I_ARATH Kinesin-like protein KIN-14I OS=Arabidopsis thaliana OX=3702 GN=KIN14I PE=2 SV=1	OIT32171.1 kinesin-4 [Nicotiana attenuata]	KIFC2_3; kinesin family member C2/C3	K10406	-0.501323	2.76962	6.89045	0.0271873	0.0908425	168.505	-0.416267	0.205534	0.0146627	0.0531723
Leryth_001399	*	CAA2997820.1 Hypothetical predicted protein [Olea europaea subsp. europaea]	XXXXXXX		0.135519	6.20519	4.94728	0.0526806	0.143711	1843.59	0.124734	0.0708374	0.0713429	0.179963
Leryth_001401	sp|P38661|PDIA6_MEDSA Probable protein disulfide-isomerase A6 OS=Medicago sativa OX=3879 PE=2 SV=1	XP_015062440.1 protein disulfide-isomerase like 2-1 [Solanum pennellii]	PDIA6, TXNDC7; protein disulfide-isomerase A6 [EC:5.3.4.1]	K09584	0.124787	5.88358	7.1904	0.024763	0.0855293	1475.02	0.116952	0.057548	0.0389359	0.114264
Leryth_001402	sp|A3KPF8|PP131_ARATH Pentatricopeptide repeat-containing protein At1g79080, chloroplastic OS=Arabidopsis thaliana OX=3702 GN=At1g79080 PE=2 SV=1	XP_028111171.1 pentatricopeptide repeat-containing protein At1g79080, chloroplastic [Camellia sinensis]	XXXXXXX		-0.108016	2.76499	0.804107	0.392816	0.560272	167.976	-0.0977312	0.128118	0.407217	0.597766
Leryth_001403	sp|F4JLP5|PLPD2_ARATH Dihydrolipoyl dehydrogenase 2, chloroplastic OS=Arabidopsis thaliana OX=3702 GN=LPD2 PE=2 SV=2	XP_009603963.1 dihydrolipoyl dehydrogenase 2, chloroplastic-like [Nicotiana tomentosiformis]	DLD, lpd, pdhD; dihydrolipoamide dehydrogenase [EC:1.8.1.4]	K00382	-0.274938	1.53794	2.29387	0.163588	0.312125	70.6618	-0.209316	0.191183	0.185149	0.355461
Leryth_001404	*	XXXXXXX	XXXXXXX		-0.76485	0.0195593	9.66206	0.0122849	0.0516745	23.237	-0.557148	0.33072	0.0160867	0.0571868
Leryth_001405	sp|P93508|CALR_RICCO Calreticulin OS=Ricinus communis OX=3988 PE=2 SV=1	XP_022895755.1 calreticulin [Olea europaea var. sylvestris]	CALR; calreticulin	K08057	0.91443	4.77933	10.7299	0.0107215	0.0469049	686.21	0.773767	0.284374	0.00078952	0.0046179
Leryth_001407	*	XP_027114833.1 uncharacterized protein LOC113732961 [Coffea arabica]	XXXXXXX		0.641199	4.7513	48.6739	5.9335e-05	0.00128073	672.173	0.611337	0.111826	1.0389e-08	1.7643e-07
Leryth_001408	sp|Q9SYJ2|GPAT3_ARATH Probable glycerol-3-phosphate acyltransferase 3 OS=Arabidopsis thaliana OX=3702 GN=GPAT3 PE=2 SV=1	XP_027162327.1 probable glycerol-3-phosphate acyltransferase 3 [Coffea eugenioides]	GPAT; glycerol-3-phosphate acyltransferase [EC:2.3.1.15 2.3.1.198]	K13508	1.41874	-0.247698	7.95807	0.0196823	0.0725646	19.5385	0.861568	0.700243	0.0109357	0.0419509
Leryth_001409	sp|Q94AC1|STR6_ARATH Rhodanese-like domain-containing protein 6 OS=Arabidopsis thaliana OX=3702 GN=STR6 PE=2 SV=1	XP_009796198.1 PREDICTED: rhodanese-like domain-containing protein 6 isoform X2 [Nicotiana sylvestris]	XXXXXXX		-0.343843	5.08943	23.1193	0.00091479	0.00837884	849.583	-0.334157	0.0860086	5.5478e-05	0.00045606
Leryth_001410	*	XP_004300077.1 PREDICTED: uncharacterized protein LOC101307015 [Fragaria vesca subsp. vesca]	XXXXXXX		1.36066	2.36324	7.71483	0.0227595	0.0804866	127.651	0.988061	0.537826	0.0039123	0.0179135
Leryth_001411	sp|Q9FXA8|INVA_ARATH Alkaline/neutral invertase A, mitochondrial OS=Arabidopsis thaliana OX=3702 GN=INVA PE=1 SV=1	XP_027114886.1 alkaline/neutral invertase A, mitochondrial-like [Coffea arabica]	XXXXXXX		-0.031847	4.50347	0.252334	0.627285	0.758038	565.592	-0.0335889	0.0790081	0.659694	0.798962
Leryth_001412	sp|Q8GXB4|WTR2_ARATH WAT1-related protein At1g09380 OS=Arabidopsis thaliana OX=3702 GN=At1g09380 PE=2 SV=1	XP_006344799.1 PREDICTED: WAT1-related protein At1g09380 [Solanum tuberosum]	XXXXXXX		0.117699	8.13981	1.7549	0.217346	0.379113	7052.71	0.101167	0.090956	0.232035	0.415228
Leryth_001413	sp|O80522|GDL2_ARATH GDSL esterase/lipase At1g09390 OS=Arabidopsis thaliana OX=3702 GN=At1g09390 PE=2 SV=1	XP_028118371.1 GDSL esterase/lipase At1g09390-like [Camellia sinensis]	XXXXXXX		-0.273577	2.31155	1.37053	0.271263	0.438788	122.316	-0.185641	0.217733	0.270888	0.46033
Leryth_001414	sp|P43288|KSG1_ARATH Shaggy-related protein kinase alpha OS=Arabidopsis thaliana OX=3702 GN=ASK1 PE=1 SV=3	XP_023895154.1 shaggy-related protein kinase alpha [Quercus suber]	E2.7.1.-; kinase [EC:2.7.1.-]	K00924	0.114517	7.99971	3.68476	0.0865355	0.202912	6400.24	0.106364	0.0560723	0.0540901	0.14664
Leryth_001415	sp|O07883|PCP_THELN Pyrrolidone-carboxylate peptidase OS=Thermococcus litoralis (strain ATCC 51850 / DSM 5473 / JCM 8560 / NS-C) OX=523849 GN=pcp PE=1 SV=1	XP_028064061.1 uncharacterized protein LOC114267236 isoform X3 [Camellia sinensis]	pcp; pyroglutamyl-peptidase [EC:3.4.19.3]	K01304	0.141682	6.24378	6.64698	0.0293739	0.0960122	1893.99	0.131894	0.0668523	0.0438322	0.125046
Leryth_001416	sp|A7NVX9|METK2_VITVI S-adenosylmethionine synthase 2 OS=Vitis vinifera OX=29760 GN=METK2 PE=3 SV=1	PKI35563.1 hypothetical protein CRG98_044017 [Punica granatum]	metK; S-adenosylmethionine synthetase [EC:2.5.1.6]	K00789	-0.505201	10.2873	17.7796	0.00216211	0.0152573	31265.2	-0.480229	0.117859	1.4823e-05	0.00013841
Leryth_001417	sp|O60447|EVI5_HUMAN Ecotropic viral integration site 5 protein homolog OS=Homo sapiens OX=9606 GN=EVI5 PE=1 SV=3	CDP15188.1 unnamed protein product [Coffea canephora]	TBC1D10; TBC1 domain family member 10	K19944	0.0769159	4.51168	1.03429	0.33525	0.505336	568.669	0.0662186	0.0882443	0.436625	0.624331
Leryth_001418	sp|Q8LEB6|Y5185_ARATH Probable receptor-like protein kinase At5g18500 OS=Arabidopsis thaliana OX=3702 GN=At5g18500 PE=2 SV=1	XP_027160651.1 probable receptor-like protein kinase At2g42960 isoform X2 [Coffea eugenioides]	XXXXXXX		-0.0021781	5.8833	0.00123631	0.972705	0.983874	1474.72	-0.0065773	0.0734655	0.926234	0.960235
Leryth_001419	sp|E1BP74|MARF1_BOVIN Meiosis regulator and mRNA stability factor 1 OS=Bos taurus OX=9913 GN=MARF1 PE=3 SV=2	KAA8545306.1 hypothetical protein F0562_020090 [Nyssa sinensis]	XXXXXXX		-0.0654317	4.37435	0.345764	0.570726	0.713317	516.812	-0.0606692	0.121341	0.59024	0.747221
Leryth_001420	sp|Q9XGI7|NAS_SOLLC Nicotianamine synthase OS=Solanum lycopersicum OX=4081 GN=CHLN PE=2 SV=1	XP_027114834.1 nicotianamine synthase-like [Coffea arabica]	E2.5.1.43; nicotianamine synthase [EC:2.5.1.43]	K05953	0.130286	1.05723	0.0139112	0.908918	0.946821	50.0185	0.00983727	0.321351	0.937741	0.966532
Leryth_001421	sp|Q9XGI7|NAS_SOLLC Nicotianamine synthase OS=Solanum lycopersicum OX=4081 GN=CHLN PE=2 SV=1	XP_027114834.1 nicotianamine synthase-like [Coffea arabica]	E2.5.1.43; nicotianamine synthase [EC:2.5.1.43]	K05953	0.799583	2.6318	11.578	0.00773357	0.0372769	153.334	0.669016	0.257409	0.00145559	0.00776685
Leryth_001422	sp|O65390|APA1_ARATH Aspartic proteinase A1 OS=Arabidopsis thaliana OX=3702 GN=APA1 PE=1 SV=1	KAA8536687.1 hypothetical protein F0562_029165 [Nyssa sinensis]	E3.4.23.40; phytepsin [EC:3.4.23.40]	K08245	-0.0600652	8.72117	0.748245	0.409105	0.576295	10555.1	-0.0626737	0.06334	0.31134	0.502606
Leryth_001423	*	CDP15174.1 unnamed protein product [Coffea canephora]	XXXXXXX		-0.433507	2.31029	3.78638	0.0829436	0.196854	121.829	-0.324896	0.227304	0.0674619	0.172686
Leryth_001424	sp|Q8L7N3|CENPX_ARATH Protein MHF2 homolog OS=Arabidopsis thaliana OX=3702 GN=MHF2 PE=3 SV=1	XP_016736478.1 PREDICTED: centromere protein X [Gossypium hirsutum]	STRA13, CENPX, MHF2; centromere protein X	K15360	-0.0773675	1.77598	0.220196	0.649855	0.775203	83.7925	-0.0633187	0.167501	0.660588	0.799671
Leryth_001425	*	XP_022863607.1 uncharacterized protein LOC111383705 [Olea europaea var. sylvestris]	XXXXXXX		1.8422	2.75204	32.9916	0.00030623	0.00387632	167.423	1.73137	0.332681	1.1861e-08	1.9908e-07
Leryth_001426	*	XP_022872443.1 uncharacterized protein LOC111391446 [Olea europaea var. sylvestris]	XXXXXXX		0.904021	4.04427	32.3342	0.00029719	0.00379387	411.089	0.845941	0.177041	2.2943e-07	3.0952e-06
Leryth_001427	sp|P46665|HAT14_ARATH Homeobox-leucine zipper protein HAT14 OS=Arabidopsis thaliana OX=3702 GN=HAT14 PE=2 SV=3	PIN25179.1 Transcription factor HEX [Handroanthus impetiginosus]	HD-ZIP; homeobox-leucine zipper protein	K09338	0.498109	4.89209	22.5351	0.00099748	0.00890546	741.239	0.460862	0.124541	7.3628e-05	0.00058656
Leryth_001428	*	PHT94478.1 hypothetical protein T459_02360 [Capsicum annuum]	XXXXXXX		0.170767	2.99617	2.98305	0.117611	0.249778	197.757	0.147435	0.112397	0.162603	0.325979
Leryth_001429	sp|Q08A72|EML4_ARATH Protein EMSY-LIKE 4 OS=Arabidopsis thaliana OX=3702 GN=EML4 PE=2 SV=1	CDP07691.1 unnamed protein product [Coffea canephora]	XXXXXXX		-0.0870499	5.55235	2.12072	0.178709	0.331122	1172.13	-0.0878024	0.072808	0.216465	0.396167
Leryth_001430	sp|O64884|OFT20_ARATH O-fucosyltransferase 20 OS=Arabidopsis thaliana OX=3702 GN=OFUT20 PE=1 SV=1	PHU30135.1 hypothetical protein BC332_02228 [Capsicum chinense]	XXXXXXX		0.181551	2.91915	1.66227	0.228887	0.392298	187.451	0.14423	0.147935	0.267232	0.456469
Leryth_001433	*	OMO58838.1 hypothetical protein CCACVL1_25319 [Corchorus capsularis]	XXXXXXX		-0.338951	-0.678249	1.96573	0.221879	0.384484	13.6276	-0.160285	0.273256	0.359541	0.551785
Leryth_001434	sp|Q9FMW9|ICMTA_ARATH Protein-S-isoprenylcysteine O-methyltransferase A OS=Arabidopsis thaliana OX=3702 GN=ICMTA PE=1 SV=1	CAA3022975.1 -S-isoprenylcysteine O-methyltransferase B-like isoform X2 [Olea europaea subsp. europaea]	ICMT, STE14; protein-S-isoprenylcysteine O-methyltransferase [EC:2.1.1.100]	K00587	0.0858852	3.36332	0.924037	0.361094	0.530131	255.286	0.0722825	0.100536	0.451101	0.63713
Leryth_001440	sp|Q9LHJ8|SAP5_ARATH Zinc finger A20 and AN1 domain-containing stress-associated protein 5 OS=Arabidopsis thaliana OX=3702 GN=SAP5 PE=2 SV=1	GFZ02795.1 A20/AN1-like zinc finger family protein [Actinidia rufa]	XXXXXXX		-0.363871	4.38621	32.7518	0.00026721	0.0035251	520.981	-0.355273	0.0796993	4.2315e-06	4.4263e-05
Leryth_001441	sp|E0X9N4|C3H69_ARATH Putative RING-type E3 ubiquitin transferase C3H69 OS=Arabidopsis thaliana OX=3702 GN=At3g63550 PE=3 SV=1	XP_031111531.1 putative RING-type E3 ubiquitin transferase C3H69 [Ipomoea triloba]	MKRN; E3 ubiquitin-protein ligase makorin [EC:2.3.2.27]	K15687	-0.0375691	4.89316	0.259754	0.622336	0.754245	741.127	-0.0402074	0.0855807	0.625924	0.774464
Leryth_001442	sp|Q9SVY1|ZWIP2_ARATH Zinc finger protein WIP2 OS=Arabidopsis thaliana OX=3702 GN=WIP2 PE=1 SV=1	KAA8515690.1 hypothetical protein F0562_018699 [Nyssa sinensis]	XXXXXXX		0.469973	-0.664709	0.972191	0.349451	0.519158	13.8271	0.131631	0.309626	0.397312	0.58832
Leryth_001443	sp|Q43729|PER57_ARATH Peroxidase 57 OS=Arabidopsis thaliana OX=3702 GN=PER57 PE=1 SV=1	CAA2998030.1 peroxidase 44-like [Olea europaea subsp. europaea]	E1.11.1.7; peroxidase [EC:1.11.1.7]	K00430	-0.535593	5.23442	3.48234	0.0976981	0.220062	938.92	-0.384151	0.265856	0.0491468	0.136223
Leryth_001445	*	KAF5761619.1 hypothetical protein HanXRQr2_Chr16g0767211 [Helianthus annuus]	XXXXXXX		0.262519	3.26367	5.76695	0.0393394	0.117768	238.674	0.230553	0.124143	0.0445874	0.126817
Leryth_001446	sp|Q9C6U1|MYB83_ARATH Transcription factor MYB83 OS=Arabidopsis thaliana OX=3702 GN=MYB83 PE=2 SV=1	XP_022895948.1 transcription factor MYB83-like [Olea europaea var. sylvestris]	MYBP; transcription factor MYB, plant	K09422	-0.327873	0.171382	2.05662	0.184775	0.338856	26.17	-0.198073	0.245046	0.262884	0.452109
Leryth_001447	sp|Q10EL1|C3H24_ORYSJ Zinc finger CCCH domain-containing protein 24 OS=Oryza sativa subsp. japonica OX=39947 GN=Os03g0698800 PE=2 SV=1	PHU30292.1 Zinc finger CCCH domain-containing protein 30 [Capsicum chinense]	XXXXXXX		0.105272	6.28813	2.90775	0.121743	0.255723	1953.08	0.0957788	0.0730225	0.178703	0.347161
Leryth_001448	sp|O65572|CCD1_ARATH Carotenoid 9,10(9',10')-cleavage dioxygenase 1 OS=Arabidopsis thaliana OX=3702 GN=CCD1 PE=1 SV=2	XP_028064879.1 carotenoid 9,10(9',10')-cleavage dioxygenase 1-like isoform X3 [Camellia sinensis]	CESA; cellulose synthase A [EC:2.4.1.12]	K10999	-0.206671	9.19733	5.2866	0.0465632	0.132095	14684.8	-0.203483	0.0875881	0.0175896	0.061361
Leryth_001450	sp|P35336|PGLR_ACTDE Polygalacturonase OS=Actinidia deliciosa OX=3627 PE=2 SV=1	XP_002517823.1 polygalacturonase QRT2 [Ricinus communis]	E3.2.1.15; polygalacturonase [EC:3.2.1.15]	K01184	0.1391	0.645341	0.229545	0.643088	0.769582	37.4334	0.067409	0.238398	0.688966	0.819601
Leryth_001451	sp|Q9PGB5|DUSA_XYLFA tRNA-dihydrouridine(20/20a) synthase OS=Xylella fastidiosa (strain 9a5c) OX=160492 GN=dusA PE=3 SV=1	XP_019158903.1 PREDICTED: uncharacterized protein LOC109155726 isoform X1 [Ipomoea nil]	dusA; tRNA-dihydrouridine synthase A [EC:1.-.-.-]	K05539	-0.187939	3.8836	4.43812	0.0638727	0.165059	367.202	-0.178173	0.103426	0.0688963	0.175342
Leryth_001452	sp|Q9LDC0|FKB42_ARATH Peptidyl-prolyl cis-trans isomerase FKBP42 OS=Arabidopsis thaliana OX=3702 GN=FKBP42 PE=1 SV=1	OMO69755.1 hypothetical protein CCACVL1_19294 [Corchorus capsularis]	XXXXXXX		-0.04196	6.26325	0.747846	0.409226	0.576427	1919.8	-0.0454034	0.0587724	0.431891	0.620382
Leryth_001453	sp|Q9LW63|PP251_ARATH Putative pentatricopeptide repeat-containing protein At3g23330 OS=Arabidopsis thaliana OX=3702 GN=PCMP-H32 PE=3 SV=1	XP_022858950.1 pentatricopeptide repeat-containing protein At2g22070-like [Olea europaea var. sylvestris]	TMEM165, GDT1; Ca2+/H+ antiporter, TMEM165/GDT1 family	K23541	-0.0089656	1.3252	0.00337805	0.9549	0.974583	60.6929	-0.0107953	0.167341	0.939533	0.96722
Leryth_001454	sp|A5JTQ3|XYL2_MEDSV Beta-xylosidase/alpha-L-arabinofuranosidase 2 OS=Medicago sativa subsp. varia OX=36902 GN=Xyl2 PE=2 SV=1	XP_022854104.1 beta-xylosidase/alpha-L-arabinofuranosidase 2-like isoform X2 [Olea europaea var. sylvestris]	XYL4; xylan 1,4-beta-xylosidase [EC:3.2.1.37]	K15920	0.320602	5.72866	2.65121	0.140038	0.281413	1323.64	0.244279	0.184293	0.11553	0.25538
Leryth_001455	sp|Q9M345|LRK42_ARATH L-type lectin-domain containing receptor kinase IV.2 OS=Arabidopsis thaliana OX=3702 GN=LECRK42 PE=2 SV=1	XP_024949570.1 L-type lectin-domain containing receptor kinase S.4-like [Citrus sinensis]	XXXXXXX		0.185394	-0.504528	0.518552	0.489419	0.646838	15.6787	0.083778	0.252617	0.61956	0.770188
Leryth_001456	sp|Q8GWK6|NC104_ARATH NAC domain-containing protein 104 OS=Arabidopsis thaliana OX=3702 GN=NAC104 PE=2 SV=1	GFP98663.1 nac transcription factor 25 [Phtheirospermum japonicum]	XXXXXXX		-0.434162	2.51745	1.19109	0.304936	0.474017	141.709	-0.203814	0.291918	0.257074	0.445172
Leryth_001457	sp|Q9CA93|BAC2_ARATH Mitochondrial arginine transporter BAC2 OS=Arabidopsis thaliana OX=3702 GN=BAC2 PE=1 SV=1	XP_016493097.1 PREDICTED: mitochondrial arginine transporter BAC2-like isoform X2 [Nicotiana tabacum]	XXXXXXX		-0.105572	3.37934	1.25781	0.290594	0.459099	258.248	-0.101442	0.104345	0.304759	0.495579
Leryth_001459	sp|Q9MAR8|SCP44_ARATH Serine carboxypeptidase-like 44 OS=Arabidopsis thaliana OX=3702 GN=SCPL44 PE=2 SV=1	OIV96781.1 hypothetical protein TanjilG_18094 [Lupinus angustifolius]	SCPL-II; serine carboxypeptidase-like clade II [EC:3.4.16.-]	K16297	1.15766	-0.0337107	1.95704	0.197124	0.353808	22.1643	0.167945	0.365987	0.169262	0.334797
Leryth_001460	sp|Q9M2C0|VITH4_ARATH Vacuolar iron transporter homolog 4 OS=Arabidopsis thaliana OX=3702 GN=At3g43660 PE=2 SV=1	XP_015166094.1 PREDICTED: vacuolar iron transporter homolog 4-like [Solanum tuberosum]	VIT; vacuolar iron transporter family protein	K22736	-0.332092	4.46736	0.744955	0.412347	0.579167	550.202	-0.16852	0.266451	0.337877	0.529888
Leryth_001462	sp|Q8RXD3|AIP2_ARATH E3 ubiquitin-protein ligase AIP2 OS=Arabidopsis thaliana OX=3702 GN=AIP2 PE=1 SV=1	XP_031110198.1 E3 ubiquitin-protein ligase AIP2 [Ipomoea triloba]	AIP2; E3 ubiquitin-protein ligase AIP2 [EC:2.3.2.27]	K16274	-0.0217439	5.52687	0.12944	0.727166	0.829172	1151.27	-0.0249098	0.0698342	0.714853	0.836706
Leryth_001463	sp|Q9FIG7|DIR2_ARATH Dirigent protein 2 OS=Arabidopsis thaliana OX=3702 GN=DIR2 PE=2 SV=1	XP_023914067.1 dirigent protein 22-like [Quercus suber]	XXXXXXX		-0.649702	4.07178	20.6453	0.00135411	0.0109578	418.67	-0.601029	0.163541	5.1047e-05	0.00042317
Leryth_001464	sp|Q9LM76|PUB44_ARATH U-box domain-containing protein 44 OS=Arabidopsis thaliana OX=3702 GN=PUB44 PE=1 SV=1	KAA8519164.1 hypothetical protein F0562_013420 [Nyssa sinensis]	VAC8; vacuolar protein 8	K08332	-0.233372	4.89813	6.5461	0.0303433	0.0981737	743.516	-0.219895	0.103973	0.0254394	0.0823622
Leryth_001467	*	XP_021682795.1 U-box domain-containing protein 44-like [Hevea brasiliensis]	VAC8; vacuolar protein 8	K08332	-0.564342	1.31743	3.82436	0.0816497	0.194785	59.8069	-0.357574	0.296197	0.0754583	0.187718
Leryth_001468	sp|Q949H3|CHI1_HEVBR Inactive chitinase-like protein 1 OS=Hevea brasiliensis OX=3981 GN=CHI-L1 PE=1 SV=2	Q949H3.2 RecName: Full=Inactive chitinase-like protein 1; Short=HbCLP1; AltName: Allergen=Hev b 11; Flags: Precursor [Hevea brasiliensis]	CHIB; basic endochitinase B [EC:3.2.1.14]	K20547	-1.96855	1.64506	7.234	0.0266498	0.0897214	73.9248	-1.42426	0.807259	0.00261531	0.0127803
Leryth_001469	sp|Q10L91|DIS1_ORYSJ E3 ubiquitin-protein ligase DIS1 OS=Oryza sativa subsp. japonica OX=39947 GN=DIS1 PE=1 SV=1	XP_021682770.1 E3 ubiquitin-protein ligase SINAT5-like isoform X2 [Hevea brasiliensis]	SIAH1; E3 ubiquitin-protein ligase SIAH1 [EC:2.3.2.27]	K04506	-0.0249879	2.1704	0.0268965	0.87329	0.923895	110.441	-0.0233527	0.154783	0.863713	0.924513
Leryth_001470	sp|Q9M565|TAF11_ARATH Transcription initiation factor TFIID subunit 11 OS=Arabidopsis thaliana OX=3702 GN=TAF11 PE=1 SV=1	XP_031111095.1 transcription initiation factor TFIID subunit 11 [Ipomoea triloba]	TAF11; transcription initiation factor TFIID subunit 11	K03135	-0.0285739	4.19446	0.119741	0.737128	0.836526	456.005	-0.0315203	0.0943926	0.726905	0.844403
Leryth_001471	sp|Q9M1I1|FB304_ARATH F-box protein At3g54460 OS=Arabidopsis thaliana OX=3702 GN=At3g54460 PE=2 SV=1	XP_016452964.1 PREDICTED: F-box protein At3g54460 isoform X1 [Nicotiana tabacum]	XXXXXXX		0.144523	6.02014	8.25831	0.0180377	0.0683145	1621.62	0.134638	0.0614587	0.0257052	0.0829994
Leryth_001472	sp|B9FSC8|OPR11_ORYSJ Putative 12-oxophytodienoate reductase 11 OS=Oryza sativa subsp. japonica OX=39947 GN=OPR11 PE=2 SV=1	CAA3019217.1 12-oxophytodienoate reductase 11 [Olea europaea subsp. europaea]	OPR; 12-oxophytodienoic acid reductase [EC:1.3.1.42]	K05894	1.63991	7.0782	141.245	9.2247e-07	9.5195e-05	3378.7	1.61136	0.14947	3.0569e-28	3.4655e-26
Leryth_001473	*	XXXXXXX	XXXXXXX		0.104605	3.36245	0.131081	0.726032	0.828363	255.289	0.0577392	0.221312	0.729132	0.845902
Leryth_001474	sp|G7LG31|RDN2_MEDTR Hydroxyproline O-arabinosyltransferase RDN2 OS=Medicago truncatula OX=3880 GN=RDN2 PE=3 SV=1	XP_027114177.1 hydroxyproline O-arabinosyltransferase 3-like [Coffea arabica]	HPAT; hydroxyproline O-arabinosyltransferase [EC:2.4.2.58]	K20782	0.0300732	6.21624	0.432445	0.526963	0.67858	1857.75	0.0242699	0.0517772	0.635628	0.781604
Leryth_001476	sp|O04496|AED3_ARATH Aspartyl protease AED3 OS=Arabidopsis thaliana OX=3702 GN=AED3 PE=1 SV=1	RDY08727.1 Aspartyl protease AED3, partial [Mucuna pruriens]	XXXXXXX		-0.725081	7.23675	21.782	0.00124419	0.0103264	3771.53	-0.678798	0.163664	5.8956e-06	5.9877e-05
Leryth_001477	sp|Q9LDH1|SIB1_ARATH Sigma factor binding protein 1, chloroplastic OS=Arabidopsis thaliana OX=3702 GN=SIB1 PE=1 SV=1	TMW81387.1 hypothetical protein EJD97_009953 [Solanum chilense]	XXXXXXX		0.42055	5.55807	3.65852	0.0906354	0.208909	1177.48	0.317258	0.209899	0.0609407	0.160334
Leryth_001478	sp|Q0WVD6|ANM3_ARATH Probable protein arginine N-methyltransferase 3 OS=Arabidopsis thaliana OX=3702 GN=PRMT3 PE=2 SV=1	XP_019231706.1 PREDICTED: probable protein arginine N-methyltransferase 3 [Nicotiana attenuata]	PRMT3; type I protein arginine methyltransferase [EC:2.1.1.319]	K11436	-0.1573	4.38995	4.50708	0.0621932	0.161821	522.199	-0.153493	0.0866579	0.0657483	0.169667
Leryth_001480	sp|Q9T003|ASMT_ARATH Acetylserotonin O-methyltransferase OS=Arabidopsis thaliana OX=3702 GN=ASMT PE=1 SV=1	KAA8535956.1 hypothetical protein F0562_028434 [Nyssa sinensis]	ASMT; acetylserotonin O-methyltransferase, plant [EC:2.1.1.4]	K22588	-2.90604	0.616657	144.15	6.517e-07	8.211e-05	35.5913	-2.85219	0.335605	2.1643e-18	1.1687e-16
Leryth_001481	sp|O22227|MIZ1_ARATH Protein MIZU-KUSSEI 1 OS=Arabidopsis thaliana OX=3702 GN=MIZ1 PE=1 SV=1	XP_011078690.1 protein MIZU-KUSSEI 1-like [Sesamum indicum]	XXXXXXX		-0.426634	1.62311	1.46552	0.256982	0.424342	74.5614	-0.217042	0.287327	0.234913	0.418968
Leryth_001483	sp|Q9SR40|LAC7_ARATH Laccase-7 OS=Arabidopsis thaliana OX=3702 GN=LAC7 PE=2 SV=1	QCZ35218.1 laccase 51 [Salvia miltiorrhiza]	E1.10.3.2; laccase [EC:1.10.3.2]	K05909	2.41041	6.47481	102.521	5.9592e-06	0.00028698	2222.19	2.36657	0.225239	4.5737e-27	4.6495e-25
Leryth_001484	sp|Q9SR40|LAC7_ARATH Laccase-7 OS=Arabidopsis thaliana OX=3702 GN=LAC7 PE=2 SV=1	XP_017418186.1 PREDICTED: laccase-7-like [Vigna angularis]	XXXXXXX		2.54419	4.44755	110.478	3.6315e-06	0.00020656	544.265	2.49772	0.237245	3.7572e-27	3.8557e-25
Leryth_001485	sp|A7Q6G6|CSPL9_VITVI CASP-like protein 2C1 OS=Vitis vinifera OX=29760 GN=VIT_11s0052g01140 PE=2 SV=1	XP_022845948.1 CASP-like protein 2C1 [Olea europaea var. sylvestris]	XXXXXXX		-1.06114	0.256794	5.353	0.045656	0.13022	27.6697	-0.554958	0.545952	0.0303833	0.0944701
Leryth_001486	sp|Q9ASQ2|MAMYB_ARATH Transcription factor MAMYB OS=Arabidopsis thaliana OX=3702 GN=MAMYB PE=1 SV=1	XP_027076507.1 dnaJ homolog subfamily C member 2-like [Coffea arabica]	DNAJC2; DnaJ homolog subfamily C member 2	K09522	-0.0284545	3.81561	0.0755975	0.789453	0.87087	349.967	-0.0297603	0.113855	0.779484	0.876577
Leryth_001487	sp|Q6NWJ4|DNJC2_DANRE DnaJ homolog subfamily C member 2 OS=Danio rerio OX=7955 GN=dnajc2 PE=2 SV=1	XP_019254489.1 PREDICTED: dnaJ homolog subfamily C member 2 [Nicotiana attenuata]	DNAJC2; DnaJ homolog subfamily C member 2	K09522	-0.0185628	4.48819	0.0937447	0.766312	0.855921	559.323	-0.0224683	0.073761	0.75421	0.861426
Leryth_001488	sp|F4I8S3|CLSY3_ARATH SNF2 domain-containing protein CLASSY 3 OS=Arabidopsis thaliana OX=3702 GN=CLSY3 PE=1 SV=1	XP_010055396.1 PREDICTED: SNF2 domain-containing protein CLASSY 4 [Eucalyptus grandis]	RAD54L, RAD54; DNA repair and recombination protein RAD54 and RAD54-like protein [EC:3.6.4.-]	K10875	-0.41217	2.68099	16.7777	0.002592	0.0173582	158.13	-0.385456	0.12267	0.0007417	0.00436886
Leryth_001489	sp|Q94BZ1|ZIFL1_ARATH Protein ZINC INDUCED FACILITATOR-LIKE 1 OS=Arabidopsis thaliana OX=3702 GN=ZIFL1 PE=2 SV=1	XP_034705149.1 protein ZINC INDUCED FACILITATOR-LIKE 1-like [Vitis riparia]	XXXXXXX		0.149381	5.92497	0.598743	0.460126	0.621426	1518.16	0.108157	0.173716	0.466876	0.649947
Leryth_001490	sp|Q9SDS7|VATC_ARATH V-type proton ATPase subunit C OS=Arabidopsis thaliana OX=3702 GN=VHA-C PE=1 SV=1	OIT28071.1 v-type proton atpase subunit c [Nicotiana attenuata]	ATPeV1C, ATP6C; V-type H+-transporting ATPase subunit C	K02148	-0.0828211	6.35907	2.51848	0.146378	0.289749	2051.36	-0.0848504	0.0595415	0.147108	0.303438
Leryth_001493	sp|F4K5L5|TBL16_ARATH Protein trichome birefringence-like 16 OS=Arabidopsis thaliana OX=3702 GN=TBL16 PE=2 SV=1	XP_019245651.1 PREDICTED: protein trichome birefringence-like 14 [Nicotiana attenuata]	XXXXXXX		-0.0544311	4.03298	0.392684	0.546184	0.69393	407.612	-0.0540454	0.100306	0.569999	0.732952
Leryth_001494	sp|Q9FT52|ATP5H_ARATH ATP synthase subunit d, mitochondrial OS=Arabidopsis thaliana OX=3702 GN=At3g52300 PE=1 SV=3	XP_019194900.1 PREDICTED: ATP synthase subunit d, mitochondrial [Ipomoea nil]	ATPeF0D, ATP5H, ATP7; F-type H+-transporting ATPase subunit d	K02138	0.0764938	7.94887	1.70188	0.223853	0.386595	6178.55	0.0695081	0.0547053	0.197815	0.371587
Leryth_001495	sp|Q9SR13|FLK_ARATH Flowering locus K homology domain OS=Arabidopsis thaliana OX=3702 GN=FLK PE=1 SV=1	PSS35785.1 Flowering locus Ky domain like [Actinidia chinensis var. chinensis]	PCBP3_4; poly(rC)-binding protein 3/4	K21444	-0.152434	6.61471	4.82807	0.0550654	0.148349	2449.37	-0.149773	0.0780519	0.0478408	0.133637
Leryth_001496	*	XP_011087392.1 uncharacterized protein LOC105168895 [Sesamum indicum]	XXXXXXX		-0.142334	3.83308	2.68089	0.135381	0.274807	354.522	-0.134896	0.100963	0.159542	0.321803
Leryth_001497	sp|O24407|IAA16_ARATH Auxin-responsive protein IAA16 OS=Arabidopsis thaliana OX=3702 GN=IAA16 PE=1 SV=1	XP_027114349.1 auxin-responsive protein IAA16-like isoform X1 [Coffea arabica]	IAA; auxin-responsive protein IAA	K14484	-0.424729	5.38726	22.2557	0.00104023	0.00916745	1044.86	-0.407106	0.103483	3.4787e-05	0.0003001
Leryth_001498	sp|Q99090|CPRF2_PETCR Light-inducible protein CPRF2 OS=Petroselinum crispum OX=4043 GN=CPRF2 PE=2 SV=2	PHT41082.1 Light-inducible protein CPRF2 [Capsicum baccatum]	XXXXXXX		0.0186329	6.47985	0.158548	0.699615	0.811114	2231.09	0.0131836	0.05535	0.808968	0.894251
Leryth_001499	sp|A2Z7B3|GME1_ORYSI GDP-mannose 3,5-epimerase 1 OS=Oryza sativa subsp. indica OX=39946 GN=OsI_032456 PE=2 SV=1	XP_009763337.1 PREDICTED: GDP-mannose 3,5-epimerase 1 [Nicotiana sylvestris]	GME; GDP-D-mannose 3', 5'-epimerase [EC:5.1.3.18 5.1.3.-]	K10046	0.0640043	5.85989	1.3754	0.270469	0.438002	1451	0.0569023	0.0661472	0.379559	0.571829
Leryth_001500	sp|Q9FQ04|XRN4_ARATH 5'-3' exoribonuclease 4 OS=Arabidopsis thaliana OX=3702 GN=XRN4 PE=1 SV=1	XP_027163231.1 5'-3' exoribonuclease 4 [Coffea eugenioides]	XRN4; 5'-3' exoribonuclease 4 [EC:3.1.13.-]	K20553	0.0206595	6.27023	0.164329	0.694503	0.807477	1928.76	0.014987	0.0585633	0.795391	0.88616
Leryth_001501	*	XP_017231207.1 PREDICTED: uncharacterized protein LOC108205697 [Daucus carota subsp. sativus]	XXXXXXX		0.101373	4.16585	1.70548	0.223402	0.386122	447.218	0.0885089	0.0923193	0.318287	0.510085
Leryth_001502	sp|Q9CAV6|WNK1_ARATH Serine/threonine-protein kinase WNK1 OS=Arabidopsis thaliana OX=3702 GN=WNK1 PE=1 SV=1	XP_028058787.1 serine/threonine-protein kinase WNK1-like isoform X2 [Camellia sinensis]	WNK, PRKWNK; WNK lysine deficient protein kinase [EC:2.7.11.1]	K08867	-0.0101698	5.31047	0.0546073	0.820369	0.891496	990.812	-0.0143418	0.0552518	0.791887	0.884357
Leryth_001503	sp|Q00497|SK_SOLLC Shikimate kinase, chloroplastic OS=Solanum lycopersicum OX=4081 GN=SK PE=1 SV=1	NP_001312965.1 shikimate kinase, chloroplastic-like [Nicotiana tabacum]	aroK, aroL; shikimate kinase [EC:2.7.1.71]	K00891	0.20372	5.5964	3.33771	0.100773	0.224631	1208.42	0.176302	0.122276	0.119871	0.262498
Leryth_001504	sp|Q9SLI2|NEK1_ARATH Serine/threonine-protein kinase Nek1 OS=Arabidopsis thaliana OX=3702 GN=NEK1 PE=2 SV=2	XP_027068296.1 serine/threonine-protein kinase Nek2-like [Coffea arabica]	NEK1_4_5; NIMA (never in mitosis gene a)-related kinase 1/4/5 [EC:2.7.11.1]	K08857	-0.381213	2.80937	11.3187	0.00812175	0.0386828	173.005	-0.350955	0.131465	0.00370001	0.0171006
Leryth_001506	sp|Q9M8K5|HIP32_ARATH Heavy metal-associated isoprenylated plant protein 32 OS=Arabidopsis thaliana OX=3702 GN=HIPP32 PE=2 SV=1	XP_027107645.1 heavy metal-associated isoprenylated plant protein 34-like [Coffea arabica]	XXXXXXX		-0.493467	7.14644	75.662	1.0026e-05	0.00039283	3542.58	-0.490854	0.0602552	1.2514e-16	5.7287e-15
Leryth_001507	sp|Q0WPS2|B561M_ARATH Cytochrome b561 domain-containing protein At4g18260 OS=Arabidopsis thaliana OX=3702 GN=At4g18260 PE=2 SV=1	XP_009627761.1 cytochrome b561 domain-containing protein At4g18260-like, partial [Nicotiana tomentosiformis]	XXXXXXX		-0.613438	1.22983	8.28463	0.0179025	0.0679212	56.5441	-0.488341	0.249373	0.0125671	0.0469976
Leryth_001508	*	XP_022893621.1 uncharacterized protein LOC111408080 isoform X3 [Olea europaea var. sylvestris]	XXXXXXX		0.0174394	4.70539	0.0702069	0.7969	0.876131	650.525	0.0118779	0.0757648	0.872684	0.929586
Leryth_001509	sp|Q9ZPY9|P4KG4_ARATH Phosphatidylinositol 4-kinase gamma 4 OS=Arabidopsis thaliana OX=3702 GN=PI4KG4 PE=1 SV=1	TMW93255.1 hypothetical protein EJD97_011955 [Solanum chilense]	XXXXXXX		-0.312309	1.16614	1.86604	0.204512	0.363158	54.011	-0.209083	0.225339	0.224733	0.406189
Leryth_001510	sp|Q8S8N4|Y2685_ARATH Probably inactive receptor-like protein kinase At2g46850 OS=Arabidopsis thaliana OX=3702 GN=At2g46850 PE=3 SV=1	XP_031251027.1 LOW QUALITY PROTEIN: probably inactive receptor-like protein kinase At2g46850 [Pistacia vera]	XXXXXXX		-1.0407	1.53496	8.32528	0.018055	0.068368	69.6403	-0.789884	0.410385	0.00500937	0.0220016
Leryth_001511	sp|Q9ASP6|HNRPQ_ARATH Heterogeneous nuclear ribonucleoprotein Q OS=Arabidopsis thaliana OX=3702 GN=LIF2 PE=1 SV=1	XP_020555121.1 heterogeneous nuclear ribonucleoprotein Q [Sesamum indicum]	HNRNPR; heterogeneous nuclear ribonucleoprotein R	K13161	0.032107	6.14883	0.335107	0.576617	0.718319	1772.7	0.0254799	0.0629508	0.681118	0.813966
Leryth_001513	*	XP_028122219.1 uncharacterized protein LOC114319411 [Camellia sinensis]	XXXXXXX		-0.056949	5.80993	0.12882	0.728282	0.830049	1401.03	-0.0488535	0.150436	0.713776	0.835982
Leryth_001514	sp|P49636|RL40_NICSY Ubiquitin-60S ribosomal protein L40 OS=Nicotiana sylvestris OX=4096 GN=UBICEP52-7 PE=2 SV=2	PON82875.1 Ubiquitin domain containing protein [Trema orientale]	RP-L40e, RPL40, UBA52; ubiquitin-large subunit ribosomal protein L40e	K02927	-0.192906	6.25337	2.11539	0.180454	0.333187	1905.51	-0.170552	0.134399	0.163739	0.327644
Leryth_001515	*	TMW84540.1 hypothetical protein EJD97_024968 [Solanum chilense]	XXXXXXX		-0.105692	6.15541	2.03898	0.186492	0.340739	1780.63	-0.104575	0.0826834	0.190745	0.362457
Leryth_001516	sp|Q3ECP6|GDL22_ARATH GDSL esterase/lipase At1g54790 OS=Arabidopsis thaliana OX=3702 GN=At1g54790 PE=2 SV=1	PIN21520.1 Alpha-L-fucosidase [Handroanthus impetiginosus]	XXXXXXX		-0.392542	1.09876	4.29511	0.0675407	0.17109	51.5486	-0.293844	0.215938	0.0869673	0.208429
Leryth_001517	sp|Q4V3D2|ASP36_ARATH Aspartic proteinase 36 OS=Arabidopsis thaliana OX=3702 GN=A36 PE=1 SV=1	XP_027114566.1 aspartic proteinase-like protein 2 isoform X1 [Coffea arabica]	XXXXXXX		0.134854	5.36388	7.07172	0.0256889	0.0876424	1028.27	0.125534	0.0623904	0.040374	0.117534
Leryth_001521	sp|Q8LAL0|SCO12_ARATH Protein SCO1 homolog 2, mitochondrial OS=Arabidopsis thaliana OX=3702 GN=HCC2 PE=2 SV=1	OIT03892.1 protein sco1 -like 2, mitochondrial [Nicotiana attenuata]	SCO1; protein SCO1	K07152	-0.0548949	3.25992	0.196727	0.667663	0.787854	237.404	-0.0503492	0.126539	0.66612	0.803927
Leryth_001522	sp|Q5HZ05|TPPJ_ARATH Probable trehalose-phosphate phosphatase J OS=Arabidopsis thaliana OX=3702 GN=TPPJ PE=1 SV=1	XP_011097592.1 probable trehalose-phosphate phosphatase J [Sesamum indicum]	otsB; trehalose 6-phosphate phosphatase [EC:3.1.3.12]	K01087	-0.184772	4.80726	1.11837	0.318704	0.488171	698.063	-0.147486	0.165956	0.304073	0.494941
Leryth_001524	*	XP_010258887.1 PREDICTED: uncharacterized protein LOC104598494 [Nelumbo nucifera]	XXXXXXX		0.0360699	3.96591	0.154698	0.70308	0.813131	389.012	0.0274272	0.103946	0.78191	0.878102
Leryth_001525	sp|Q9FYV1|INO1_SESIN Inositol-3-phosphate synthase OS=Sesamum indicum OX=4182 PE=2 SV=1	GFS42224.1 myo-inositol-1-phosphate synthase 2 [Actinidia rufa]	INO1, ISYNA1; myo-inositol-1-phosphate synthase [EC:5.5.1.4]	K01858	-0.450845	7.26899	42.0025	0.00010508	0.00185433	3856.2	-0.444888	0.0724671	3.1428e-10	6.7245e-09
Leryth_001526	sp|P37064|ASO_CUCPM L-ascorbate oxidase OS=Cucurbita pepo var. melopepo OX=3665 PE=1 SV=1	XP_011097600.1 L-ascorbate oxidase [Sesamum indicum]	XXXXXXX		1.75061	6.728	167.735	4.4836e-07	6.491e-05	2650.05	1.72506	0.146934	6.4025e-33	1.0046e-30
Leryth_001527	sp|O65657|HIP23_ARATH Heavy metal-associated isoprenylated plant protein 23 OS=Arabidopsis thaliana OX=3702 GN=HIPP23 PE=1 SV=1	XP_008365962.1 heavy metal-associated isoprenylated plant protein 23-like [Malus domestica]	XXXXXXX		0.924857	6.26455	27.8712	0.00060859	0.00629456	1921.33	0.86183	0.184738	3.9741e-07	5.0978e-06
Leryth_001528	sp|Q9LX20|ASPL1_ARATH Aspartic proteinase-like protein 1 OS=Arabidopsis thaliana OX=3702 GN=At5g10080 PE=2 SV=1	XP_006363946.1 PREDICTED: aspartic proteinase-like protein 1 isoform X2 [Solanum tuberosum]	XXXXXXX		-0.477337	4.41298	14.8673	0.00374305	0.0224387	530.713	-0.440701	0.140167	0.0005942	0.00361816
Leryth_001529	sp|U5NH37|7DLGT_CATRO 7-deoxyloganetic acid glucosyl transferase OS=Catharanthus roseus OX=4058 GN=7DLGT PE=1 SV=1	EOY17945.1 UDP-glucosyltransferase family 1 protein, putative [Theobroma cacao]	XXXXXXX		-0.984283	2.90313	3.58174	0.0937601	0.21393	184.959	-0.505913	0.504968	0.0376106	0.111285
Leryth_001531	sp|F4IIM1|CSI1_ARATH Protein CELLULOSE SYNTHASE INTERACTIVE 1 OS=Arabidopsis thaliana OX=3702 GN=CSI1 PE=1 SV=1	XP_019230113.1 PREDICTED: uncharacterized protein LOC109211068 [Nicotiana attenuata]	XXXXXXX		-0.272282	8.31235	12.8604	0.00570517	0.030229	7951.16	-0.266447	0.0770362	0.00036219	0.00235793
Leryth_001532	sp|Q9JIX8|ACINU_MOUSE Apoptotic chromatin condensation inducer in the nucleus OS=Mus musculus OX=10090 GN=Acin1 PE=1 SV=3	PIN03015.1 Acinus (induces apoptotic chromatin condensation) [Handroanthus impetiginosus]	ACIN1, ACINUS; apoptotic chromatin condensation inducer in the nucleus	K12875	-0.0855406	6.85967	2.29103	0.163822	0.312325	2903	-0.0879432	0.0611831	0.143254	0.298372
Leryth_001533	sp|F4JLM5|SYIC_ARATH Isoleucine--tRNA ligase, cytoplasmic OS=Arabidopsis thaliana OX=3702 GN=At4g10320 PE=2 SV=1	XP_011080456.1 isoleucine--tRNA ligase, cytoplasmic [Sesamum indicum]	IARS, ileS; isoleucyl-tRNA synthetase [EC:6.1.1.5]	K01870	-0.0683048	4.92303	1.7009	0.223976	0.386683	756.769	-0.0703087	0.0627147	0.253138	0.440576
Leryth_001534	*	KAF4382214.1 hypothetical protein G4B88_011543 [Cannabis sativa]	XXXXXXX		-0.209107	6.23704	11.1277	0.00850233	0.0398732	1885.02	-0.205388	0.0737978	0.00421081	0.0190826
Leryth_001535	*	OMO57704.1 hypothetical protein COLO4_35174 [Corchorus olitorius]	XXXXXXX		-0.217388	4.79851	10.8775	0.00903429	0.0415144	694.24	-0.212048	0.0800759	0.00620929	0.0262546
Leryth_001536	sp|Q93Y08|AB1K8_ARATH Protein ACTIVITY OF BC1 COMPLEX KINASE 8, chloroplastic OS=Arabidopsis thaliana OX=3702 GN=ABC1K8 PE=2 SV=1	XP_011100883.1 uncharacterized protein LOC105178999 [Sesamum indicum]	XXXXXXX		0.113629	5.4999	1.9698	0.193435	0.349299	1130.15	0.100469	0.0926458	0.258655	0.447157
Leryth_001537	sp|Q5MK24|ARV1_ARATH Protein ARV 1 OS=Arabidopsis thaliana OX=3702 GN=ARV1 PE=2 SV=1	PIM98568.1 putative membrane protein [Handroanthus impetiginosus]	ARV1; lipid intermediate transporter	K21848	-0.0209977	2.27997	0.0296927	0.866935	0.920409	119.496	-0.0251681	0.134246	0.837166	0.910657
Leryth_001538	*	RAL44006.1 hypothetical protein DM860_014143 [Cuscuta australis]	XXXXXXX		-0.05283	2.33021	0.121884	0.734888	0.834683	123.869	-0.045448	0.154404	0.73855	0.852442
Leryth_001539	sp|Q43463|RAB7_SOYBN Ras-related protein Rab7 OS=Glycine max OX=3847 PE=2 SV=1	XP_022856104.1 ras-related protein Rab7-like [Olea europaea var. sylvestris]	RAB7A; Ras-related protein Rab-7A	K07897	-0.709767	1.89375	3.51886	0.094077	0.214447	90.3162	-0.400791	0.369067	0.0642325	0.166906
Leryth_001540	sp|Q9Y4R8|TELO2_HUMAN Telomere length regulation protein TEL2 homolog OS=Homo sapiens OX=9606 GN=TELO2 PE=1 SV=2	XP_027169726.1 telomere length regulation protein TEL2 homolog [Coffea eugenioides]	TELO2, TEL2; telomere length regulation protein	K11137	-0.0962912	5.92577	4.2815	0.0679036	0.171648	1518.8	-0.098364	0.0559417	0.0741552	0.18505
Leryth_001541	sp|Q9XIK3|ISCAP_ARATH Iron-sulfur assembly protein IscA, chloroplastic OS=Arabidopsis thaliana OX=3702 GN=ISCA PE=2 SV=2	XP_019236362.1 PREDICTED: iron-sulfur assembly protein IscA, chloroplastic isoform X1 [Nicotiana attenuata]	ISCA1; iron-sulfur cluster assembly 1	K22063	0.393431	5.35439	58.5893	2.8426e-05	0.00078506	1021.59	0.378963	0.0649486	2.5963e-09	4.7844e-08
Leryth_001542	sp|Q7KWX9|EXOS3_DICDI Putative exosome complex component rrp40 OS=Dictyostelium discoideum OX=44689 GN=exosc3 PE=3 SV=1	PSR96697.1 Exosome complex component rrp40 like [Actinidia chinensis var. chinensis]	RRP40, EXOSC3; exosome complex component RRP40	K03681	-0.169332	4.18393	2.59742	0.140894	0.282452	452.256	-0.155887	0.116415	0.151636	0.310163
Leryth_001543	sp|Q8GUQ5|BRI1_SOLLC Brassinosteroid LRR receptor kinase OS=Solanum lycopersicum OX=4081 GN=CURL3 PE=1 SV=1	XP_019239174.1 PREDICTED: systemin receptor SR160 [Nicotiana attenuata]	BRI1; protein brassinosteroid insensitive 1 [EC:2.7.10.1 2.7.11.1]	K13415	-0.311891	5.59458	8.78774	0.0156331	0.0614966	1206.53	-0.288777	0.118036	0.00865611	0.0346773
Leryth_001545	sp|Q9SJ20|RIR1_ARATH Ribonucleoside-diphosphate reductase large subunit OS=Arabidopsis thaliana OX=3702 GN=RNR1 PE=1 SV=1	PHT54382.1 Ribonucleoside-diphosphate reductase large subunit [Capsicum baccatum]	RRM1; ribonucleoside-diphosphate reductase subunit M1 [EC:1.17.4.1]	K10807	0.0941446	4.33028	1.22702	0.296215	0.464457	501.009	0.0818455	0.0952821	0.370183	0.562417
Leryth_001546	sp|Q94JQ6|CESA6_ARATH Cellulose synthase A catalytic subunit 6 [UDP-forming] OS=Arabidopsis thaliana OX=3702 GN=CESA6 PE=1 SV=2	KAA8546937.1 hypothetical protein F0562_003366 [Nyssa sinensis]	CESA; cellulose synthase A [EC:2.4.1.12]	K10999	0.0992917	5.61647	1.21481	0.298486	0.466819	1225.53	0.0857481	0.101386	0.374582	0.566833
Leryth_001549	sp|P42734|CADH9_ARATH Probable cinnamyl alcohol dehydrogenase 9 OS=Arabidopsis thaliana OX=3702 GN=CAD9 PE=2 SV=2	ABK95378.1 unknown [Populus trichocarpa]	CAD; cinnamyl-alcohol dehydrogenase [EC:1.1.1.195]	K00083	0.287318	5.74003	5.09445	0.0507408	0.140214	1335.51	0.247515	0.137146	0.0471891	0.13227
Leryth_001550	sp|F4HVM3|WTR10_ARATH WAT1-related protein At1g68170 OS=Arabidopsis thaliana OX=3702 GN=At1g68170 PE=3 SV=1	PHT31861.1 hypothetical protein CQW23_28198 [Capsicum baccatum]	XXXXXXX		0.495253	0.807989	6.21349	0.0338334	0.105971	42.038	0.367485	0.235288	0.0448861	0.127315
Leryth_001551	sp|A2XDG4|UBP26_ORYSI Ubiquitin carboxyl-terminal hydrolase 26 OS=Oryza sativa subsp. indica OX=39946 GN=UBP26 PE=3 SV=1	XP_027074204.1 ubiquitin carboxyl-terminal hydrolase 26 [Coffea arabica]	XXXXXXX		-0.138194	5.84986	9.09017	0.0143076	0.0577069	1440.83	-0.13873	0.0552665	0.0108098	0.0415954
Leryth_001552	sp|Q8LP17|CCD1_PEA Carotenoid 9,10(9',10')-cleavage dioxygenase 1 OS=Pisum sativum OX=3888 GN=CCD1 PE=2 SV=1	XP_006402264.1 carotenoid 9,10(9',10')-cleavage dioxygenase 1 isoform X2 [Eutrema salsugineum]	CCD1; carotenoid 9,10(9',10')-cleavage dioxygenase 1 [EC:1.13.11.-]	K00465	0.192759	3.65389	0.140866	0.716841	0.822071	314.158	0.0457418	0.292225	0.754142	0.861426
Leryth_001553	sp|Q8LP17|CCD1_PEA Carotenoid 9,10(9',10')-cleavage dioxygenase 1 OS=Pisum sativum OX=3888 GN=CCD1 PE=2 SV=1	AFK39230.1 unknown [Lotus japonicus]	CCD1; carotenoid 9,10(9',10')-cleavage dioxygenase 1 [EC:1.13.11.-]	K00465	-1.20161	2.93396	17.7942	0.00234241	0.0161304	189.117	-1.07348	0.305087	3.4871e-05	0.00030058
Leryth_001554	sp|Q94IR2|CCD1_PHAVU Carotenoid 9,10(9',10')-cleavage dioxygenase 1 OS=Phaseolus vulgaris OX=3885 GN=CCD1 PE=1 SV=1	KAF3947549.1 hypothetical protein CMV_026333, partial [Castanea mollissima]	CCD1; carotenoid 9,10(9',10')-cleavage dioxygenase 1 [EC:1.13.11.-]	K00465	0.237209	0.891255	0.456172	0.516098	0.669802	44.7377	0.101398	0.260902	0.54918	0.716564
Leryth_001555	sp|Q9FMJ0|P4KB1_ARATH Phosphatidylinositol 4-kinase beta 1 OS=Arabidopsis thaliana OX=3702 GN=PI4KB1 PE=1 SV=1	XP_011099750.1 phosphatidylinositol 4-kinase beta 1 [Sesamum indicum]	PI4KB; phosphatidylinositol 4-kinase B [EC:2.7.1.67]	K19801	-0.109579	6.31583	7.38551	0.0233285	0.0819388	1990.89	-0.112653	0.0455916	0.0125632	0.0469912
Leryth_001557	sp|Q8L736|SKI11_ARATH F-box/kelch-repeat protein SKIP11 OS=Arabidopsis thaliana OX=3702 GN=SKIP11 PE=1 SV=2	XP_009778034.1 PREDICTED: F-box/kelch-repeat protein SKIP11-like [Nicotiana sylvestris]	XXXXXXX		0.26576	4.16344	2.60604	0.141251	0.282881	446.56	0.210015	0.167941	0.148737	0.305822
Leryth_001558	sp|Q8S2G4|GCD1_ORYSJ Protein GAMETE CELL DEFECTIVE 1, mitochondrial OS=Oryza sativa subsp. japonica OX=39947 GN=GCD1 PE=2 SV=1	XP_011080714.1 uncharacterized protein LOC105163892 [Sesamum indicum]	XXXXXXX		-0.0383343	6.29113	0.0933134	0.767041	0.856303	1956.2	-0.0364925	0.126841	0.754328	0.861469
Leryth_001560	sp|Q9BSH5|HDHD3_HUMAN Haloacid dehalogenase-like hydrolase domain-containing protein 3 OS=Homo sapiens OX=9606 GN=HDHD3 PE=1 SV=1	XP_022868574.1 haloacid dehalogenase-like hydrolase domain-containing protein 3 isoform X1 [Olea europaea var. sylvestris]	XXXXXXX		-0.0212357	3.44669	0.0635351	0.806556	0.882504	270.749	-0.0240066	0.096578	0.794342	0.885314
Leryth_001561	sp|B9DFI7|PMT2_ARATH Probable methyltransferase PMT2 OS=Arabidopsis thaliana OX=3702 GN=At1g26850 PE=2 SV=2	XP_022878321.1 probable methyltransferase PMT2 isoform X2 [Olea europaea var. sylvestris]	XXXXXXX		0.135483	6.03666	3.49727	0.0936957	0.213892	1639.77	0.122922	0.0815092	0.119663	0.262121
Leryth_001563	sp|Q84X53|MTEF1_ARATH Transcription termination factor MTEF1, chloroplastic OS=Arabidopsis thaliana OX=3702 GN=MTERF1 PE=2 SV=2	GFS40415.1 mitochondrial transcription termination factor family protein [Actinidia rufa]	MTERFD; mTERF domain-containing protein, mitochondrial	K15032	-0.293689	2.3356	7.75235	0.0208988	0.0757986	124.135	-0.266217	0.129727	0.0254167	0.0823075
Leryth_001564	sp|Q9XI73|PNSL2_ARATH Photosynthetic NDH subunit of lumenal location 2, chloroplastic OS=Arabidopsis thaliana OX=3702 GN=PNSL2 PE=1 SV=1	CAA2963064.1 photosynthetic NDH subunit of lumenal location 2, chloroplastic [Olea europaea subsp. europaea]	psbQ; photosystem II oxygen-evolving enhancer protein 3	K08901	0.20972	0.0436284	0.248344	0.629985	0.760029	23.7868	0.074532	0.278062	0.641712	0.786196
Leryth_001565	sp|K4BNG7|NAP2_SOLLC NAC domain-containing protein 2 OS=Solanum lycopersicum OX=4081 GN=NAP2 PE=2 SV=1	XP_027096674.1 NAC domain-containing protein 2-like [Coffea arabica]	XXXXXXX		-1.55944	-0.0877514	24.0831	0.00079587	0.00764167	21.5014	-1.37278	0.41677	6.307e-05	0.00051052
Leryth_001566	sp|Q9SMR2|TBCC_ARATH Tubulin-folding cofactor C OS=Arabidopsis thaliana OX=3702 GN=TFCC PE=1 SV=1	XP_031117022.1 tubulin-folding cofactor C [Ipomoea triloba]	TBCC; tubulin-specific chaperone C	K21766	-0.0703362	3.23161	0.556661	0.474313	0.633365	232.87	-0.0681445	0.106626	0.499133	0.67637
Leryth_001567	sp|Q9LP45|PSD11_ARATH 26S proteasome non-ATPase regulatory subunit 11 homolog OS=Arabidopsis thaliana OX=3702 GN=RPN6 PE=1 SV=1	XP_022882699.1 26S proteasome non-ATPase regulatory subunit 11 homolog [Olea europaea var. sylvestris]	PSMD11, RPN6; 26S proteasome regulatory subunit N6	K03036	-0.0029193	6.26709	0.00157604	0.969184	0.981946	1924.04	-0.0076861	0.0807592	0.920089	0.95704
Leryth_001568	sp|Q8H1F7|IPK_ARATH Isopentenyl phosphate kinase OS=Arabidopsis thaliana OX=3702 GN=IPK PE=1 SV=1	XP_028078893.1 isopentenyl phosphate kinase isoform X1 [Camellia sinensis]	ipk; isopentenyl phosphate kinase [EC:2.7.4.26]	K06981	0.0836713	4.10277	1.90099	0.200689	0.358227	427.787	0.0735239	0.0764175	0.323087	0.514464
Leryth_001569	sp|Q9C4Z7|MINE1_ARATH Cell division topological specificity factor homolog, chloroplastic OS=Arabidopsis thaliana OX=3702 GN=MINE1 PE=1 SV=1	XP_027151538.1 cell division topological specificity factor homolog, chloroplastic [Coffea eugenioides]	XXXXXXX		0.0615501	5.17253	1.83583	0.207898	0.367514	900.285	0.0549255	0.0575872	0.333135	0.524571
Leryth_001571	*	XP_027097819.1 uncharacterized protein LOC113717267 isoform X2 [Coffea arabica]	XXXXXXX		0.0277827	2.81186	0.0760347	0.788862	0.870573	173.674	0.0191289	0.113617	0.858811	0.922366
Leryth_001572	sp|Q9SGP2|HSL1_ARATH Receptor-like protein kinase HSL1 OS=Arabidopsis thaliana OX=3702 GN=HSL1 PE=2 SV=1	CAD5335513.1 unnamed protein product [Arabidopsis thaliana]	XXXXXXX		-0.02976	3.04835	0.0381199	0.849463	0.910075	204.837	-0.0278008	0.149937	0.834301	0.908937
Leryth_001573	sp|Q9LMG7|PPA2_ARATH Probable inactive purple acid phosphatase 2 OS=Arabidopsis thaliana OX=3702 GN=PAP2 PE=2 SV=1	KZV17504.1 putative inactive purple acid phosphatase 2-like [Dorcoceras hygrometricum]	ACP7; acid phosphatase type 7	K22390	-0.693945	6.91744	113.586	1.8167e-06	0.00014061	3022.11	-0.688675	0.0725148	4.2002e-22	3.0316e-20
Leryth_001574	sp|Q9S7P9|SNP33_ARATH SNAP25 homologous protein SNAP33 OS=Arabidopsis thaliana OX=3702 GN=SNAP33 PE=1 SV=1	PSR88409.1 SNAP25ous protein SNAP30 [Actinidia chinensis var. chinensis]	SNAP25; synaptosomal-associated protein 25	K18211	-0.196125	2.16484	0.816628	0.389306	0.556978	109.658	-0.139298	0.198414	0.3845	0.57647
Leryth_001575	sp|Q9C983|WRK57_ARATH Probable WRKY transcription factor 57 OS=Arabidopsis thaliana OX=3702 GN=WRKY57 PE=2 SV=1	PSS28820.1 WRKY transcription factor 57 [Actinidia chinensis var. chinensis]	XXXXXXX		0.815765	2.25053	27.8784	0.00047778	0.00523986	117.382	0.749562	0.181777	5.7409e-06	5.847e-05
Leryth_001576	sp|Q2VLB9|BPHD_BURCE 2-hydroxy-6-oxo-6-phenylhexa-2,4-dienoate hydrolase OS=Burkholderia cepacia OX=292 GN=bphD PE=3 SV=1	XP_019266214.1 PREDICTED: uncharacterized protein LOC109243697 [Nicotiana attenuata]	XXXXXXX		-0.80499	-0.192859	5.54334	0.0425145	0.124169	19.7273	-0.455155	0.406522	0.0477028	0.133347
Leryth_001579	sp|Q9ZRF9|RPK1_ARATH Probable LRR receptor-like serine/threonine-protein kinase RPK1 OS=Arabidopsis thaliana OX=3702 GN=RPK1 PE=1 SV=1	XP_022852167.1 LRR receptor-like serine/threonine-protein kinase RPK2 isoform X2 [Olea europaea var. sylvestris]	XXXXXXX		0.127975	6.53431	8.30411	0.0178032	0.0676511	2316.55	0.120051	0.0488559	0.0129567	0.0481121
Leryth_001580	sp|Q9SHI3|RLP2_ARATH Receptor-like protein 2 OS=Arabidopsis thaliana OX=3702 GN=RLP2 PE=2 SV=1	KRH68996.1 hypothetical protein GLYMA_03G262500 [Glycine max]	XXXXXXX		-0.326836	2.68565	2.94143	0.119873	0.253029	158.642	-0.25613	0.191867	0.107532	0.242818
Leryth_001581	sp|Q9ZPR0|COQ4_ARATH Ubiquinone biosynthesis protein COQ4 homolog, mitochondrial OS=Arabidopsis thaliana OX=3702 GN=At2g03690 PE=2 SV=1	XP_021976343.1 ubiquinone biosynthesis protein COQ4 homolog, mitochondrial isoform X1 [Helianthus annuus]	COQ4; ubiquinone biosynthesis protein COQ4	K18586	-0.155807	5.05436	7.92727	0.0198504	0.0730476	829.089	-0.154979	0.0643814	0.0139951	0.0511195
Leryth_001582	sp|P21616|AVP_VIGRR Pyrophosphate-energized vacuolar membrane proton pump OS=Vigna radiata var. radiata OX=3916 PE=1 SV=4	RRT82412.1 hypothetical protein B296_00020079 [Ensete ventricosum]	AVP; H+-translocating diphosphatase [EC:7.1.3.1]	K23025	0.0207889	6.40876	0.0333384	0.859175	0.915398	2123.64	0.0136068	0.11972	0.904623	0.948608
[truncated: 20,370 more rows]

## Sheet: Supplementary Data S3
Supplementary Data S3: Differentialy expressed upregulated genes in roots of Chitinophaga sp. (R-73072) incoulated plants as compared to non-inoculated control plants
[truncated: 1,037 more rows]

[truncated: 7 more sheets: Supplementary Data S4, Supplementary Data S5, Supplementary Data S6, Supplementary Data S7, Supplementary Data S8, Supplementary Data S9, Supplementary Data S10]
